# Supplementary material for: Relationship Between the Pyroptosis Pathway and Epilepsy: A Bioinformatic Analysis
Source: Front Neurol. 2022 Jan 14;12:782739. doi: 10.3389/fneur.2021.782739 (PMC8795950; doi:10.3389/fneur.2021.782739)
Supplement: Supplementary file 1 [file Table_1.xlsx]

## Sheet: Genes related to Epilepsy
Abat
Abcb1a
Abcg2
Acot7
Actl6b
Adk
Adora1
Adra2b
Adsl
Aldh5a1
Aldh7a1
Apoa1
App
Arhgef9
Arx
Asah1
Atn1
LOC100911672
Atp1a2
Atp1a3
Atp6ap2
Bckdk
Bdnf
Brd2
LOC100909544
Cacna1a
Cacna1c
Cacna1g
Cacna1h
Cacna1i
Cacnb4
Cacng3
Calb1
Camsap2
Cars2
Casp2
Casr
Cd40lg
Cdkl5
Cers1
Chd2
Chrna2
Chrna4
Chrna7
Chrnb2
Clcn2
LOC100912455
Cln3
Cln5
RGD1564125
Cln6
Cln8
Cntn2
Cntnap2
Cog2
Creb1
Crh
Csnk1g1
Cstb
Cyfip1
Cyp11a1
D2hgdh
Dcx
Deaf1
Depdc5
Dnmt1
Eef1a2
Efhc1
Efhc2
RGD1566052
LOC365839
Epm2a
Epm2aip1
Far1
Fig4
Flna
Folr1
Gabbr1
Gabbr2
Gabra1
Gabra2
Gabra6
Gabrb3
Gabrd
Gabrg2
Gabrr2
Gad1
Gal
Gamt
Gfap
Ggt1
Glud1
Gnao1
Gosr2
Gpt
Gria1
Gria3
Grin1
Grin2a
Grin2b
Grm1
Grm5
Gsk3b
Gsr
Gys1
Hcn1
Hcn2
Hecw2
Hspbap1
Igf1
Jrk
Kansl1
Kcna1
Kcnc1
Kcnd2
Kcnh1
Kcnj10
Kcnj11
Kcnj3
Kcnj6
Kcnk4
Kcnma1
Kcnq2
Kcnq3
Kcnt1
Kctd7
Kras
Lgi1
Lias
Lmnb2
Mapt
Me2
Mecp2
Mef2c
Mri1
Mthfr
Mthfs
Mtor
Nacc1
Naglu
Nhlrc1
Nprl2
Nprl3
Npy
LOC100912228
Ntf3
Nus1
Otud6b
Otx1
P4htm
Pcdh12
Pcdh19
Pdyn
Phf21a
Phf6
Pigq
Plcb1
Polg
Prdm8
Prickle1
Prickle2
Prl
Prodh
Prrt2
Pura
Pvalb
Rapgef2
Rbfox1
Reln
Rora
Rorb
S100b
Samd12
Scarb2
Scn1a
Scn1b
Scn2a1
Scn3a
Scn8a
Scn9a
Serpini1
Shbg
Slc12a2
Slc12a5
Slc17a5
Slc1a1
Slc1a2
LOC100911440
Slc2a1
Slc35a3
Slc45a1
Slc6a1
Slc6a11
Slc6a3
Slc6a8
Slc9a6
Snap25
Snip1
LOC100912429
Snx27
Spata5
Sptan1
Srpx2
Sst
St3gal3
St3gal5
Stambp
Strada
Stx1b
Stxbp1
Sv2a
Sv2b
Syn1
Syn2
Syngap1
Tbc1d24
Tnrc6a
Trappc10
Trappc6b
Trmt44
Trpc4
Tsc1
Tsc2
Tshr
Tspo
Ttc21b
Ubc
Ube3a
Vars2
Wdr37
Wwox
Yeats2
Zeb2
