# Supplementary material for: Relationship Between the Pyroptosis Pathway and Epilepsy: A Bioinformatic Analysis
Source: Front Neurol. 2022 Jan 14;12:782739. doi: 10.3389/fneur.2021.782739 (PMC8795950; doi:10.3389/fneur.2021.782739)
Supplement: Supplementary file 2 [file Table_2.xlsx]

## Sheet: pyroptosis related molecules
NAME/Gene ID	Alias (mouse)	Alias (rat)
Il1b	IL-1beta, Il-1b	IL-1F2
Il18	Igif, Il-18	IL-1 gamma, IL-18
Casp1	ICE, Il1bc	Ice, Il1bc, p45
Casp4	CASP-11, CASP-4, Casp11, Caspl, ich-3	Casp11
Pycard	9130417A21Rik, Asc, CARD5, TMS-1, TNS1, masc	Asc
Gsdmd	1810036L03Rik, AW558049, DF5L, Dfna5l, GsdmD-1c1, M2-4, Gsdmd	Gsdmdc1
Nlrp3	AGTAVPRL, AII/AVP, Cias1, FCAS, FCU, MWS, Mmig1, NALP3, Pypaf1	Cias1
Aim2	Gm1313, Ifi210
Ifi16
Mefv	FMF, TRIM20, pyrin	pyrin
Nlrc4	9530011P19Rik, CLAN, CLAN1, CLANA, CLANB, CLANC, CLAND, Card12, IPAF	Card12, Ipaf
Nlrp1b
Naip1	AV364616, Birc1a, D13Lsd1, Naip, Naip-rs1
Naip2	Birc1b, Naip-rs6
Naip5	Birc1e, Lgn1, Naip-rs3	RGD1559914
Naip6	Birc1f, Naip-rs4, Naip-rs4A	Birc1, Birc1a, Birc1b, Naip, Naip2
Tlr2	Ly105
Tlr3	AI957183
Tlr4	Lps, Ly87, Ran/M1, Rasl2-8
Myd88
Trif	Ticam2,B430113A10, TICAM-2, TRAM, Tirp	Rnf138, Rsd4
Tnfrsf1a	CD120a, FPF, TNF-R, TNF-R-I, TNF-R1, TNF-R55, TNF-alphaR1, TNFAR, TNFR60, TNFRI, TNFRp55, TNFalpha-R1, Tnfr-2, Tnfr1, p55, p55-R	TNFR-1, Tnfr1
Ifnb1	IFN-beta, IFNB, If1da1, Ifb	If1da1, Ifnb
Ifng	IFN-g, If2f, Ifg	IFNG2, If2f
Gsdme	2310037D07Rik, 4932441K13Rik, Dfna5, Dfna5h, EG14210, Fin15	Dfna5, Dfna5h
