# Supplementary material for: Relationship Between the Pyroptosis Pathway and Epilepsy: A Bioinformatic Analysis
Source: Front Neurol. 2022 Jan 14;12:782739. doi: 10.3389/fneur.2021.782739 (PMC8795950; doi:10.3389/fneur.2021.782739)
Supplement: Supplementary file 3 [file Table_3.XLSX]

## Sheet: Sheet1
ID	GSM1208220	GSM1208221	GSM1208222	GSM1208223	GSM1208224	GSM1208225	GSM1208226	GSM1208227	GSM1208228	GSM1208229	GSM1208230	GSM1208231	GSM1208232	GSM1208233	GSM1208234	GSM1208235	GSM1208236	GSM1208237	GSM1208238	GSM1208239
10700001	9.78472	9.9461	9.93749	10.4311	10.052	9.78237	9.85559	9.6436	9.79824	10.4091	9.81351	9.9295	10.0222	10.0733	10.0747	9.81046	9.86276	9.83246	10.0772	9.90553
10700002	4.28743	4.03925	4.52163	3.96901	4.23673	4.27389	4.579	4.23456	4.47265	4.21137	4.16253	4.23822	4.07274	4.22014	4.06798	4.07063	4.24971	4.16129	4.10716	4.07496
10700003	8.60365	8.75292	8.76849	9.24436	8.89812	8.61471	8.70819	8.46487	8.65883	9.25214	8.60785	8.78397	8.80158	8.91194	8.90369	8.57451	8.67564	8.67355	8.94679	8.71123
10700004	3.41903	3.37594	3.42895	3.41383	3.50294	3.3821	3.42944	3.47698	3.44654	3.48481	3.381	3.38177	3.38659	3.44589	3.43159	3.39919	3.40074	3.3875	3.39195	3.4367
10700005	7.38591	7.54898	7.74887	8.18363	7.70722	7.51971	7.62426	7.26774	7.56064	8.10564	7.52317	7.59757	7.8106	7.77096	7.80854	7.41328	7.54665	7.36445	7.82117	7.65669
10700006	2.4507	2.46262	2.45129	2.49395	2.45988	2.446	2.46352	2.45329	2.44622	2.49848	2.43789	2.45859	2.45369	2.47206	2.47159	2.44621	2.45062	2.43203	2.5429	2.44878
10700007	2.60264	2.60402	2.60253	2.62949	2.60851	2.58088	2.65037	2.59163	2.60875	2.65445	2.58294	2.61086	2.59718	2.62814	2.59278	2.59189	2.59472	2.56918	2.63835	2.58271
10700008	2.41797	2.37255	2.38825	2.36007	2.43054	2.31483	2.33374	2.36512	2.38664	2.35056	2.35715	2.33915	2.36665	2.421	2.35968	2.34992	2.31746	2.33244	2.43097	2.33867
10700009	5.54013	5.05177	5.97411	4.93975	5.46231	5.48792	6.07497	5.43719	5.91611	5.49495	5.27953	5.39858	5.05401	5.51084	5.25557	5.21437	5.30964	5.2375	5.10788	5.25203
10700010	2.76517	2.76913	2.78789	2.77822	2.75486	2.74408	2.8247	2.7559	2.78581	2.80114	2.75129	2.79579	2.76135	2.78666	2.73638	2.74977	2.7598	2.71729	2.80157	2.74442
10700011	3.25139	3.18144	3.30567	3.15531	3.22639	3.2507	3.34941	3.22438	3.34164	3.2208	3.23469	3.25896	3.22294	3.23306	3.15946	3.18503	3.26095	3.18795	3.19163	3.191
10700012	3.11494	3.04919	3.11365	3.03989	3.06634	3.07046	3.16483	3.04776	3.13461	3.11893	3.03978	3.08289	3.0396	3.08465	3.02357	3.06097	3.09928	3.04243	3.07239	3.01268
10700013	9.23857	9.45609	9.4835	10.0346	9.55417	9.13923	9.23163	8.85704	9.2572	9.98257	9.27309	9.38974	9.51598	9.59427	9.58021	9.33482	9.18363	9.1702	9.67629	9.33694
10700014	8.5304	8.69458	8.86566	9.23996	8.89097	8.63056	8.68492	8.4299	8.59023	9.28906	8.65766	8.75533	8.84536	8.89552	8.87405	8.52462	8.65224	8.54292	8.9345	8.66869
10700015	5.68165	5.28581	6.20987	5.26015	5.62459	5.71629	6.25072	5.61707	6.01557	5.65315	5.53082	5.57678	5.40765	5.60348	5.50152	5.48373	5.55921	5.55835	5.24718	5.4265
10700016	2.46494	2.47032	2.46021	2.51223	2.46374	2.45259	2.4809	2.45077	2.46762	2.51844	2.44217	2.47127	2.47018	2.48083	2.46158	2.46027	2.4684	2.44039	2.54109	2.45001
10700017	3.92828	3.7418	4.1311	3.76713	3.87855	3.91133	4.18996	3.89971	4.07487	3.89722	3.86562	3.91638	3.80202	3.88721	3.74984	3.79405	3.91422	3.77903	3.78842	3.79174
10700018	2.36729	2.37496	2.35322	2.36821	2.36916	2.35008	2.38221	2.36485	2.36808	2.39832	2.33327	2.37404	2.36917	2.38969	2.37051	2.36431	2.354	2.34772	2.45014	2.34503
10700019	2.52928	2.54193	2.53389	2.55675	2.5272	2.51903	2.55861	2.51411	2.52982	2.57681	2.5247	2.53603	2.52269	2.54904	2.51927	2.51938	2.53853	2.49215	2.61084	2.51832
10700020	10.1468	10.2503	10.3444	10.654	10.3908	10.1707	10.2496	10.0503	10.1003	10.6268	10.1627	10.2751	10.4518	10.3158	10.3985	10.1556	10.2161	10.1505	10.3656	10.2386
10700021	2.35342	2.35747	2.35678	2.38301	2.35792	2.34782	2.35784	2.37399	2.35668	2.37928	2.33757	2.36091	2.36347	2.3877	2.36286	2.34561	2.36394	2.32897	2.41565	2.35599
10700022	5.56951	5.15681	6.42896	5.0614	5.66512	5.86034	6.25736	5.62273	5.97029	5.64906	5.40733	5.58745	5.62949	5.7605	5.40129	5.5142	5.61824	5.65132	5.03452	5.10103
10700023	3.11529	3.09028	3.18103	3.07094	3.11113	3.11308	3.21975	3.10215	3.20001	3.1327	3.11441	3.1269	3.08123	3.09348	3.0602	3.08628	3.11818	3.05033	3.1269	3.05462
10700024	2.40506	2.41596	2.39978	2.43905	2.41359	2.39584	2.42772	2.40356	2.40697	2.45354	2.38841	2.41141	2.41438	2.42499	2.40986	2.39849	2.40847	2.37734	2.50514	2.4028
10700025	2.37881	2.38712	2.38556	2.42665	2.3862	2.37929	2.39987	2.39558	2.37596	2.43339	2.38033	2.38992	2.38015	2.40769	2.38923	2.37426	2.39427	2.36598	2.46188	2.37934
10700026	5.21897	4.84838	5.6556	4.72243	5.16312	5.22296	5.62045	5.1539	5.48409	5.17619	5.02539	5.16341	4.8643	5.17825	4.97251	4.92048	5.16225	5.03274	4.94414	4.9509
10700027	5.06587	4.85746	5.11202	4.898	5.2697	4.96472	5.07034	5.19222	5.12839	5.15079	4.9495	4.913	4.74735	5.09171	5.18343	4.98804	5.05258	5.01066	4.932	5.08613
10700028	2.77243	2.77713	2.79477	2.7776	2.77159	2.7721	2.8535	2.75522	2.80337	2.82192	2.76584	2.80933	2.78455	2.78015	2.73883	2.74603	2.77286	2.74438	2.81899	2.74071
10700029	11.1978	11.3802	11.3777	11.7977	11.4231	11.2866	11.2779	11.1279	11.2066	11.6652	11.318	11.2876	11.3903	11.444	11.411	11.2579	11.2186	11.1632	11.4485	11.3277
10700030	4.61362	4.33669	4.95111	4.2507	4.56932	4.6118	5.00466	4.53476	4.84667	4.53598	4.48719	4.57965	4.35499	4.62055	4.40272	4.36537	4.54557	4.47219	4.44968	4.39158
10700031	3.6319	3.52776	3.76789	3.49216	3.61042	3.64364	3.87248	3.61456	3.75732	3.59781	3.58467	3.62915	3.5572	3.6107	3.53578	3.53035	3.61677	3.56394	3.57695	3.51403
10700032	5.53743	5.11916	6.0786	5.00685	5.51392	5.62002	6.10459	5.52075	5.86881	5.45483	5.36886	5.46347	5.25316	5.50586	5.35053	5.30967	5.50281	5.36586	5.13672	5.25977
10700033	2.67114	2.67495	2.66637	2.67375	2.64635	2.6613	2.695	2.64305	2.67437	2.71479	2.65605	2.68167	2.66545	2.67352	2.63972	2.65532	2.67168	2.6354	2.7239	2.63675
10700034	5.93207	5.53649	6.42838	5.42953	5.90679	5.98271	6.4309	5.87063	6.25599	5.84195	5.69981	5.86888	5.62634	5.92294	5.7062	5.66878	5.88416	5.72205	5.57782	5.64588
10700035	2.58693	2.59122	2.60115	2.59514	2.59165	2.56777	2.62999	2.56907	2.59362	2.6397	2.58103	2.59107	2.59128	2.61382	2.57266	2.58348	2.60745	2.55963	2.64292	2.55407
10700036	2.40523	2.42069	2.40401	2.43434	2.40925	2.40426	2.43022	2.42154	2.41363	2.44267	2.38725	2.41858	2.42057	2.42628	2.41872	2.40094	2.41261	2.38558	2.5064	2.39251
10700037	2.9276	2.87564	2.92501	2.89105	2.89942	2.88803	2.94876	2.88921	2.92883	2.93382	2.89365	2.92145	2.89506	2.89509	2.85248	2.86204	2.89556	2.85972	2.90278	2.84432
10700038	4.82932	4.50535	5.16522	4.32899	4.75134	4.79199	5.28283	4.73854	5.09165	4.71302	4.63099	4.72844	4.56308	4.74959	4.58789	4.57252	4.73509	4.63476	4.52441	4.54429
10700039	3.9011	3.76132	4.10433	3.68567	3.86796	3.89433	4.19317	3.85834	4.03862	3.84266	3.82681	3.87859	3.7608	3.85753	3.72773	3.76684	3.88552	3.81424	3.7847	3.7399
10700040	6.9028	7.07534	7.13801	7.47638	7.29577	6.90531	6.95159	6.8393	6.95964	7.56877	6.97	7.02461	7.05142	7.26991	7.17981	6.85928	6.89714	6.87055	7.19196	6.92167
10700041	2.65147	2.66251	2.67964	2.67518	2.66514	2.66313	2.70312	2.64835	2.68236	2.72278	2.64568	2.67956	2.65892	2.6795	2.62868	2.6455	2.66822	2.63315	2.71192	2.64861
10700042	11.4766	11.575	11.6659	11.9172	11.6276	11.5604	11.5617	11.3739	11.4894	11.8705	11.5642	11.5545	11.6775	11.6471	11.6521	11.492	11.5313	11.4373	11.6842	11.522
10700043	4.91749	4.61178	5.3034	4.5269	4.8839	4.89131	5.32921	4.86154	5.24894	4.86031	4.77279	4.86253	4.61908	4.8611	4.67944	4.65063	4.87113	4.79597	4.6942	4.6816
10700044	3.29999	3.23582	3.42338	3.19501	3.29331	3.2608	3.43517	3.28425	3.41262	3.30442	3.26888	3.28541	3.21092	3.28823	3.19181	3.22408	3.29691	3.25091	3.24284	3.20805
10700045	7.71377	7.90226	8.08607	8.58636	8.07879	7.78429	7.87038	7.4523	7.8262	8.48595	7.84005	7.85809	8.08201	8.12668	8.09651	7.65058	7.73947	7.6428	8.09722	7.83638
10700046	5.56746	5.19658	6.01224	5.08842	5.57917	5.60768	6.13562	5.54157	5.89628	5.51505	5.4288	5.47281	5.19774	5.56612	5.39555	5.28487	5.50734	5.40826	5.22334	5.29003
10700047	3.59943	3.51759	3.69933	3.45558	3.56587	3.5556	3.80968	3.5771	3.70656	3.5695	3.56708	3.61215	3.53144	3.58696	3.48155	3.4964	3.59246	3.52035	3.51643	3.51303
10700048	2.42219	2.43424	2.43117	2.4674	2.42706	2.41673	2.44609	2.42826	2.43238	2.4731	2.41005	2.43378	2.43707	2.44029	2.44183	2.42554	2.4286	2.40592	2.51696	2.41122
10700049	2.38362	2.39946	2.38897	2.42199	2.40199	2.37743	2.40336	2.40542	2.39337	2.43233	2.36954	2.39608	2.39915	2.43228	2.41247	2.3784	2.39876	2.36552	2.50456	2.382
10700050	2.42419	2.4304	2.42182	2.46211	2.43439	2.42486	2.45739	2.43092	2.42908	2.46051	2.41515	2.43734	2.42521	2.4458	2.43493	2.42394	2.42596	2.41114	2.50376	2.41084
10700051	5.12845	4.78794	5.57461	4.72946	5.1116	5.19935	5.56532	5.1103	5.43953	5.04374	4.99778	5.08712	4.81392	5.10545	4.91017	4.93284	5.07621	4.97375	4.83967	4.89329
10700052	2.99087	2.98225	2.99534	2.97966	2.9837	2.97487	3.0063	3.01494	2.99672	2.97957	2.98668	3.00141	2.98806	3.00047	2.94917	2.96097	3.00204	2.98725	2.99594	2.97491
10700053	4.63745	4.32272	4.93606	4.19768	4.55306	4.62217	5.05757	4.57808	4.85661	4.54433	4.50385	4.56024	4.37523	4.58582	4.40571	4.39315	4.54533	4.48373	4.37851	4.36905
10700054	2.90108	2.89107	2.95427	2.89538	2.90321	2.88791	2.95072	2.88528	2.9667	2.94731	2.88716	2.92501	2.89859	2.94602	2.88055	2.88226	2.90699	2.87496	2.91343	2.86771
10700055	7.08653	7.2036	7.29154	7.74274	7.38917	7.10939	7.22232	6.99064	7.15093	7.72291	7.09557	7.27857	7.35131	7.38584	7.39436	7.03961	7.16493	7.14746	7.39234	7.18881
10700056	2.50544	2.52773	2.50869	2.55884	2.51511	2.50105	2.54478	2.50803	2.50486	2.56966	2.50281	2.51558	2.5168	2.52009	2.51004	2.51	2.49792	2.48676	2.60093	2.49483
10700057	2.36877	2.43303	2.42812	2.44209	2.41709	2.43896	2.43121	2.4221	2.41599	2.48629	2.34935	2.39701	2.41492	2.40989	2.44864	2.40635	2.40825	2.3692	2.6125	2.40347
10700058	11.2546	11.4003	11.3429	11.6827	11.4312	11.2458	11.2621	11.1474	11.2564	11.6764	11.2851	11.3365	11.3631	11.4448	11.4337	11.2945	11.268	11.2608	11.4696	11.3403
10700059	3.12418	3.08896	3.10858	3.10465	3.14087	3.09529	3.1296	3.14842	3.13902	3.12434	3.10616	3.0909	3.07741	3.0777	3.09797	3.07019	3.10026	3.11664	3.13769	3.10768
10700060	4.36508	4.13785	4.61018	4.02836	4.31409	4.32203	4.69206	4.29687	4.50493	4.26263	4.23884	4.31302	4.14209	4.27954	4.15594	4.15245	4.34986	4.23481	4.19073	4.13415
10700061	5.80595	5.47933	6.18488	5.35357	5.80027	5.86405	6.28223	5.77276	6.08784	5.7738	5.66601	5.78556	5.48629	5.81094	5.63879	5.56841	5.72741	5.69643	5.56811	5.53964
10700062	7.82675	7.98728	8.20821	8.68962	8.17507	7.8196	8.07572	7.60401	7.93079	8.6198	7.9576	8.04772	8.22915	8.29049	8.15183	7.82019	7.89288	7.84144	8.22101	8.00775
10700064	4.1244	3.98118	4.15053	4.1775	4.53079	3.99685	4.09459	4.2743	4.2038	4.52888	3.99691	3.94586	3.97252	4.14738	4.22121	4.12125	4.02841	3.99864	3.99469	4.24452
10700065	4.9823	4.6815	5.00388	4.76285	5.22559	4.79178	4.91495	5.07266	5.05374	5.10961	4.78367	4.72074	4.49689	4.99807	5.15131	4.87795	4.91864	4.86383	4.73765	4.99351
10700066	3.17507	3.12615	3.14545	3.16776	3.23928	3.11742	3.14834	3.20407	3.20554	3.19994	3.14006	3.09531	3.02547	3.11993	3.1333	3.09991	3.1173	3.1528	3.17181	3.17084
10700067	5.01317	4.8109	4.94885	4.95534	5.27932	4.79519	4.97533	4.9631	5.05926	5.27081	4.78076	4.71429	4.48783	4.8851	5.18478	4.88258	4.79721	4.85197	4.77676	5.0948
10700068	5.59744	6.22751	6.02381	6.28372	6.24197	6.17368	6.32509	6.2966	5.61671	5.63925	5.9721	5.98734	6.01832	6.1268	6.16597	6.3795	6.23447	5.8841	5.68937	6.34744
10700069	6.08894	5.52426	6.06964	5.87398	5.90646	5.97564	6.06972	5.81312	6.11314	5.5716	5.81149	5.87832	6.02227	5.84791	5.63451	5.9125	6.08557	5.95067	5.80092	5.74071
10700070	4.14822	3.83323	3.61181	4.02942	3.79015	3.74137	4.17733	3.76274	4.07353	3.43562	4.10901	4.4602	3.47937	3.87209	4.05836	4.06627	4.56202	4.16149	4.25464	3.58447
10700071	5.00897	4.52898	4.84544	4.74955	4.77778	5.2484	4.55431	4.90505	4.97855	4.73202	4.97009	4.37801	5.11389	5.00126	4.90184	4.79872	5.10922	4.9069	5.4966	4.82246
10700072	2.61341	2.91031	2.64959	3.14122	2.94232	2.60293	2.64848	2.73337	2.77593	2.61488	2.80592	2.62677	2.97441	2.88245	2.70342	3.10161	2.91216	2.88882	2.69706	2.9709
10700073	6.24634	6.05922	5.98073	6.35376	6.22866	5.93081	5.83043	6.22679	5.93783	6.12659	6.12158	6.0455	6.36436	6.10649	5.96609	6.12645	6.01343	6.06275	6.09046	6.03174
10700074	3.52714	3.35436	3.43442	3.55346	3.30468	3.10622	3.37386	3.27084	3.11243	3.50339	3.32962	3.40131	3.1982	3.28428	3.13407	3.11118	3.35448	3.3201	3.62123	3.2529
10700075	8.98525	9.22325	8.90194	9.40886	9.01466	9.1843	9.04271	8.98223	8.89903	9.08158	9.33354	9.12162	9.46042	9.14499	9.35094	9.21359	9.02715	9.0656	9.18607	9.36094
10700076	3.24401	3.20781	3.17884	3.08209	3.19635	3.15799	2.98403	2.85804	3.12989	2.80904	3.08205	3.01603	2.97141	3.08954	3.1969	2.97496	3.21068	2.98733	3.22734	2.85774
10700077	2.49022	2.66299	2.43105	2.55097	2.53084	2.63363	2.61366	2.57749	2.53984	2.53699	2.76971	2.59326	2.53986	2.52887	2.81335	2.44495	2.52681	2.52976	2.87217	2.47034
10700078	3.92137	3.97838	3.9626	3.87957	4.04298	3.85371	3.87812	3.90172	4.12237	3.69697	3.79897	3.94953	3.82369	3.92244	3.96523	3.9781	3.83757	3.80956	4.5821	3.98528
10700079	9.35387	9.51131	9.14258	9.43815	9.19662	9.33345	9.12354	9.35538	8.93061	8.79223	9.44478	9.27797	9.61167	9.33007	9.38612	9.39367	9.26619	9.08264	9.2802	9.31824
10700080	5.14687	5.69678	4.09845	5.87062	5.12064	5.13935	4.46968	5.21003	4.29917	4.52746	5.15944	4.55261	5.84135	5.89916	5.65003	5.48355	5.21235	5.58327	5.45651	5.48208
10700081	6.57572	7.08875	6.76665	6.75644	6.42225	6.88653	6.83089	6.78025	6.79603	6.61079	6.91379	6.97847	6.79964	6.32554	6.93034	6.92905	6.94323	6.8607	6.70479	6.78207
10700082	6.12228	5.91547	6.09432	5.95329	5.88655	5.65468	6.08801	6.05955	6.1196	5.30381	6.01743	6.25637	5.73007	5.8163	5.75242	6.01794	5.72785	5.96606	5.65249	5.85642
10700083	6.1184	6.10416	6.28342	6.26379	6.8358	6.25636	6.02978	6.50044	6.61626	6.55052	6.30408	6.35298	6.29959	6.43329	6.23786	6.15327	6.24423	5.98548	6.03417	6.20833
10700084	2.75945	2.75188	2.61916	2.83199	3.10946	3.01512	3.28492	3.38305	2.97783	2.67051	3.20909	2.91911	3.13484	2.76246	3.00579	2.7549	2.66678	2.71233	2.62929	3.63776
10700085	4.79348	4.16035	4.51282	4.41965	4.78729	4.48939	4.73188	4.95302	4.62719	4.32849	4.91346	4.45641	4.26295	4.7434	4.85636	4.5219	4.59732	4.76385	4.47939	3.95132
10700086	9.1133	9.27529	9.29549	9.35025	8.96677	9.1937	9.22691	9.06252	9.12582	9.13821	9.28422	9.39309	9.43578	9.22466	9.05934	9.23009	9.18775	9.29521	9.37241	9.14317
10700087	5.77622	5.33011	5.781	5.42436	5.931	5.57994	5.6926	5.21639	5.63897	5.37207	5.79094	5.85424	5.49382	5.86503	5.46515	6.03975	5.99153	5.80336	5.89153	5.76705
10700088	4.64636	4.53558	4.43347	5.28158	4.77508	4.11217	4.15762	5.39385	3.6508	4.23299	4.69172	4.45183	5.132	4.91673	5.23209	4.90792	4.67716	4.5129	4.50108	5.51318
10700089	2.59785	3.19721	2.82873	3.15737	2.72952	2.95683	2.94764	2.99849	2.58769	3.31267	3.10562	3.12499	3.04043	3.65165	3.13854	3.20129	2.99765	3.19748	3.0265	3.48596
10700090	3.88448	3.25328	3.76815	3.87942	3.3272	3.69114	3.58278	3.81775	3.54856	3.49312	3.42906	3.88912	3.83145	3.83388	3.45575	3.83211	3.98109	3.48073	3.88731	3.47623
10700091	3.23653	3.62603	3.07691	3.23908	3.04331	3.21677	3.39687	3.33542	2.98658	3.30462	3.17848	3.4892	3.54325	3.09293	3.71269	3.39077	3.63491	3.01458	4.04745	3.76558
10700092	2.77761	2.91931	2.81984	2.98464	3.11645	2.757	2.87944	2.66912	2.83358	2.9186	2.85472	2.89761	2.74178	2.86664	2.87994	2.76696	2.82655	2.83774	3.77181	2.77781
10700093	9.62528	9.36791	9.11499	9.31784	9.40184	9.27737	9.31752	9.50067	9.27254	9.10389	9.48434	9.54431	9.31404	9.42088	9.57176	9.44933	9.37522	9.44943	9.53434	9.49393
10700094	4.33475	4.24246	4.64304	5.00227	4.66874	4.3775	4.05976	4.3065	4.75274	4.21804	4.54014	4.2658	4.17086	5.00135	4.71565	4.17515	4.43028	4.13895	3.9913	4.65189
10700095	3.92633	4.22806	4.0083	3.971	4.43281	4.2593	4.1273	4.62953	4.23451	4.0886	4.28768	4.2554	4.27213	3.97072	4.33756	4.31063	4.29205	4.26744	4.09807	4.37108
10700096	3.02911	3.05131	2.94239	2.88352	3.10606	2.97666	3.04181	3.07019	3.14405	2.91526	2.86414	2.89055	2.84404	2.93274	3.373	2.87766	2.94183	3.02023	2.82875	3.07068
10700097	4.19409	3.65384	3.72536	4.36857	4.00508	3.67754	3.78885	3.41348	3.50643	3.59015	3.29777	3.42352	3.9067	3.84274	4.02404	3.8324	3.93372	4.01197	3.79226	3.54316
10700098	7.08391	6.91861	6.80367	7.33719	7.56782	7.051	7.18157	7.1748	7.29382	7.45674	6.96216	6.8863	7.18298	6.90667	6.91399	6.96532	6.98985	6.98458	6.93702	6.79937
10700099	3.17958	3.48414	3.21648	3.69525	3.37491	3.76731	3.03391	3.21113	2.93126	3.29001	3.17514	3.2545	3.32232	3.0941	3.33034	3.75328	3.3038	3.27638	3.25842	3.31739
10700100	5.77157	6.19673	5.32479	6.01137	6.22244	6.01196	6.13849	5.62828	5.79983	6.02244	5.69815	6.01883	5.91607	6.09834	6.08962	6.1253	5.72231	6.21311	5.83542	5.89253
10700101	7.44067	7.6106	7.60548	7.50984	7.72457	7.47039	7.5194	7.70793	7.75359	7.63647	7.41098	7.32245	6.90372	7.4052	7.63825	6.8945	7.03975	7.19677	7.22062	7.47894
10700102	4.7641	4.88572	4.42555	4.81714	4.76473	4.77003	4.97656	5.26618	4.71711	4.7119	4.71799	4.66826	4.76639	4.99349	5.20913	4.75598	4.91841	4.74679	5.04926	4.69244
10700103	4.59505	4.97177	4.53761	4.50514	4.90812	4.71358	4.91581	4.80249	4.96183	3.9753	5.04279	4.96986	4.82141	5.5302	5.16734	5.51951	5.77426	5.45306	5.07893	5.12038
10700104	3.18862	3.6714	2.97317	4.02052	3.21865	3.31264	2.88469	3.13149	3.2791	3.49978	3.40652	3.33802	3.50429	3.28413	3.67144	3.36746	3.44108	3.47821	3.54085	3.84214
10700105	7.15741	6.63128	7.08777	6.73305	6.87582	7.4223	7.4288	7.21058	7.30575	6.75143	7.2198	7.25748	6.98519	7.02419	6.55698	6.98085	7.39729	7.27578	7.06912	6.83366
10700106	8.22815	8.40234	8.22244	8.27275	8.27792	8.45455	8.33137	8.31423	8.40045	8.43746	8.30189	8.10882	8.59487	8.25223	8.27199	8.41031	8.31208	8.34783	8.29378	8.18747
10700107	4.62087	4.09719	4.17586	3.78254	4.31967	4.08096	3.77275	3.66743	4.06375	4.22654	3.66121	3.92253	3.98109	4.13459	4.25053	4.01363	4.35221	4.21679	4.1991	4.21895
10700108	7.97398	8.21182	7.98006	8.34747	7.93585	8.43387	8.31225	8.16966	7.81343	7.77429	8.36902	8.22274	9.195	8.44555	8.19476	8.38787	8.06442	8.29459	8.31692	8.31251
10700109	2.65651	2.87178	2.7645	3.07504	2.87513	2.73999	2.62248	2.82818	2.83485	2.7861	2.82207	2.80088	3.10164	3.02241	2.79276	2.60397	2.79355	2.68521	3.23786	3.14339
10700110	3.19903	3.57181	3.29247	3.66978	3.27323	2.85275	3.13642	2.86994	3.25669	2.829	3.24537	3.25436	2.93026	3.24385	3.26787	3.27927	3.58916	3.31475	3.63198	3.25321
10700111	5.47653	5.51821	5.50651	5.68022	5.72233	5.10425	5.19288	5.58332	5.30584	5.35081	5.42265	5.61984	5.48776	5.76531	5.33978	5.48904	5.74299	5.84719	5.81762	5.71631
10700112	5.86529	5.98647	5.88715	5.84349	5.88537	6.02719	5.62499	6.3384	5.93526	5.96285	5.93407	5.63667	6.07414	6.75941	6.1404	6.0698	5.94511	5.89698	6.34444	5.75177
10700113	7.23157	7.99879	6.34713	7.82369	6.79666	7.6663	7.71155	6.92141	6.4555	6.32188	7.9137	7.90095	7.95743	7.85709	7.88558	7.73438	7.59374	7.87011	7.67642	7.85318
10700114	8.34749	8.32447	8.34103	8.27489	8.23048	8.27055	8.36678	8.25479	8.32817	8.35	8.16571	8.31921	7.38991	8.31397	8.26263	8.31072	8.35926	8.18638	8.15711	8.14446
10700115	8.16712	9.00777	8.11368	8.9938	8.40735	8.78434	8.46044	8.31698	8.21347	9.10388	8.90881	8.82132	8.65427	8.72384	8.83551	8.89422	8.54845	8.56892	8.80587	9.13978
10700116	6.63429	6.44439	6.5634	6.13087	6.32217	6.39423	6.26438	6.11461	6.71945	6.42654	5.96504	5.46979	6.28191	6.02554	5.9794	6.19551	6.00774	6.1663	6.39036	6.0705
10700117	3.26976	3.04576	2.99261	2.92421	3.22002	3.12641	3.02827	3.103	2.8778	2.94667	2.99897	3.33461	3.50023	3.0884	3.00002	2.87058	3.39123	2.98416	3.21855	3.09813
10700118	2.70471	2.81061	2.89174	3.04841	2.83172	2.97936	2.90767	2.97029	2.85886	2.74867	2.86415	2.82078	2.66901	2.82671	2.72437	2.74156	2.67781	2.92595	2.63063	2.68576
10700119	4.6212	4.54957	4.57067	4.23256	4.94208	4.3314	4.70666	4.61658	4.51506	4.60204	4.67743	4.44059	4.78876	5.33309	4.75882	4.51812	4.92901	4.60775	5.12419	4.55861
10700120	6.38837	7.41969	5.52219	6.82493	5.94671	7.16738	6.41226	6.80595	5.49823	5.69503	7.2189	7.52219	7.24143	7.17437	7.64944	7.62083	7.08033	7.64865	7.57356	7.62073
10700121	6.72799	6.61903	6.92822	7.06177	6.98306	7.06412	7.09066	7.05138	7.0262	7.06171	6.86512	6.46139	6.92621	6.772	6.87303	6.62286	6.83174	6.68645	6.44128	6.72145
10700122	4.14499	4.13946	3.81198	3.73836	4.0406	4.30711	4.04621	4.10698	3.67766	3.76782	3.96062	4.05405	3.70003	4.31909	4.13242	4.12928	3.76547	3.67055	3.61207	3.62708
10700123	9.87632	9.8498	9.48153	9.83066	9.81863	9.79793	9.70359	9.8455	9.55448	9.61458	9.8782	9.94667	9.75242	9.4328	10.0418	9.8484	9.79589	9.8231	9.89763	10.0477
10700124	8.59457	8.83878	8.36403	8.92311	8.60874	8.73838	8.5186	8.75178	8.64238	9.15321	8.45874	8.59868	8.47206	9.14295	8.6698	8.87796	8.66232	8.85952	8.70936	8.6651
10700125	5.00156	5.0445	5.14487	4.94253	5.11883	4.91029	5.53284	5.22994	5.31043	5.00084	5.18174	4.83963	5.16346	4.71233	5.14697	5.10747	4.90626	5.01541	4.97299	4.86662
10700126	3.5702	4.49057	3.32565	3.93213	3.69672	3.60093	3.56137	3.8585	3.44872	3.55311	3.75604	3.77605	3.67228	3.45636	3.2989	3.44567	3.95082	3.48035	3.63191	3.65693
10700127	4.23161	4.22554	4.24478	4.23077	4.57128	4.15416	4.46288	4.64248	4.05821	3.94088	4.2114	4.06994	4.59998	4.23787	4.04286	4.19844	4.48231	3.97757	4.15138	4.13795
10700128	4.80766	4.88563	4.19923	4.99191	4.62502	5.351	4.50458	4.5933	3.92569	4.64578	4.69826	4.98766	5.71294	5.53289	5.18024	4.86715	5.25572	4.9521	4.88866	4.65838
10700129	3.84264	4.19057	3.7648	4.07619	3.7741	3.92127	3.60118	3.65727	3.74594	3.84066	4.48121	4.01494	4.22395	4.20326	4.02793	4.30098	3.83685	3.9153	4.11896	3.995
10700130	4.96486	3.85122	4.80819	4.61732	4.56608	4.22411	4.65414	4.44447	4.88905	6.19486	4.19685	4.56117	3.69132	3.72528	4.7586	3.95421	4.35532	3.60827	3.38733	4.13586
10700131	4.23116	4.01074	3.48098	3.91476	3.38864	3.34513	3.4207	3.78244	3.62043	3.52401	3.8881	3.97177	3.61025	4.08143	4.186	3.63508	4.02577	3.97086	3.83589	3.77873
10700132	3.83949	3.73598	4.01375	3.8495	3.37328	4.15788	3.80204	3.75465	4.12616	3.48316	3.56547	4.06958	3.50303	3.57637	3.87495	4.03711	3.79405	3.72977	3.37038	3.47199
10700133	3.39477	3.29165	3.11439	2.91134	3.44477	2.899	3.10093	3.11971	3.05782	3.22448	3.05186	3.12222	3.16069	2.87838	3.4676	3.30005	3.24086	3.174	3.01317	3.12938
10700134	4.91892	4.55403	4.96741	4.76833	4.86769	4.80229	4.41219	4.43481	4.79741	4.92581	4.6062	4.70641	5.27535	5.20029	4.77332	4.55962	4.49633	4.79635	4.75274	5.01695
10700135	3.03341	2.97572	2.93148	2.83169	3.16543	2.96073	2.60589	2.81345	3.17378	3.38407	3.08791	3.00306	2.92564	2.9635	2.67398	2.76947	2.84121	2.89263	2.84171	2.82952
10700136	5.60472	5.5427	5.16796	5.4858	5.62273	5.68116	5.55754	5.58241	5.0976	4.9965	5.75595	5.66363	5.85285	6.14151	6.15932	5.94342	5.80489	5.81815	5.37138	5.58127
10700137	4.75887	4.96137	5.11091	5.0063	5.04719	5.08095	5.49923	5.36401	5.07668	5.42552	5.09124	5.08653	5.07436	4.39193	4.88603	5.03775	4.85418	5.07952	5.66462	5.32566
10700138	7.05632	6.51063	6.26681	6.85046	6.70966	6.68509	6.66557	6.64146	6.79379	6.69653	6.58857	6.6574	6.52413	6.67759	6.55063	6.49031	6.38739	6.58431	6.71813	6.49134
10700139	4.67646	4.51648	3.61797	4.12036	4.42731	3.8665	4.09031	3.66802	4.41037	3.92762	4.09687	4.76987	3.25474	3.69593	4.42667	3.96131	4.51905	4.17449	4.10331	4.12037
10700140	5.61108	6.00712	5.7006	5.69529	5.64529	5.32226	5.3356	5.25606	5.69204	5.8665	5.79324	5.76438	5.61031	5.62946	5.6718	5.57859	5.35503	5.63185	5.48536	5.3638
10700141	4.69975	4.6729	5.29931	4.45526	4.26706	4.67206	4.89612	4.86214	4.39736	4.23628	4.21808	4.79163	4.64107	4.68955	4.46934	4.82412	4.85877	4.23384	4.21445	4.51535
10700142	6.87749	6.83152	6.85781	6.9479	7.28485	6.64694	6.94174	6.86845	7.27744	7.06443	6.47233	6.90442	7.24036	7.29509	6.90179	6.71445	6.27559	6.72807	7.0351	6.92765
10700143	3.06742	3.04424	2.98214	3.13117	2.79745	2.92407	3.03999	3.29552	2.98144	3.0969	3.10462	3.07942	3.10488	2.95322	3.45803	3.23467	3.016	2.9732	3.12632	2.95138
10700144	4.69505	4.93398	4.89727	4.84032	5.10767	4.74868	5.16143	5.10787	5.29271	4.85363	4.86511	4.88851	5.25536	5.24741	4.75504	4.62765	5.29384	5.0314	5.34954	4.85524
10700145	7.67006	7.6058	7.03351	7.83098	7.62988	7.63644	7.27497	7.20668	7.38361	6.87126	7.73064	7.40886	7.93923	7.53054	7.81845	7.63045	7.79369	7.77212	7.56798	7.68565
10700146	2.60753	2.5457	2.51969	2.52528	2.72996	2.51141	2.50227	2.59237	2.51336	2.69191	2.65075	2.55283	2.54363	2.74894	2.69699	2.55437	2.49922	2.56041	2.54984	2.52008
10700147	2.71778	2.68557	2.73578	2.65917	2.63935	2.74075	2.818	2.72268	2.67976	2.96279	3.00067	2.91004	2.98268	2.83121	2.76695	2.93991	2.81558	2.96199	2.85792	3.08365
10700148	4.89179	4.4595	4.2859	4.90442	4.71582	4.4754	5.27834	4.64573	4.59018	5.09749	4.48918	4.49457	4.27887	4.3065	4.50567	4.7787	4.85554	4.76513	4.44045	5.02889
10700149	5.12187	5.29317	5.25372	5.46474	5.17267	5.32453	4.87767	5.47931	5.53389	5.24028	5.02234	4.81457	5.21623	5.19189	4.85899	4.52575	5.28712	5.49026	5.16143	4.69865
10700150	9.76889	9.58815	9.71166	9.75405	9.79002	9.81982	9.88848	9.71362	9.71119	9.79766	9.91308	9.92785	9.53289	10.0137	9.69333	9.69148	9.73114	9.721	9.79744	9.80832
10700151	6.2785	5.73087	6.07975	6.07061	5.96279	5.90692	6.18123	5.39885	6.4697	6.0674	5.92636	5.87572	6.2016	5.98893	6.06065	6.17396	6.08684	5.78714	5.62963	6.07497
10700152	3.15151	3.12282	2.86891	3.20098	2.93267	2.88438	3.34433	2.89394	2.89465	3.43438	2.75635	3.01495	2.92165	3.06122	3.03008	3.04833	2.7753	2.76468	2.98184	3.03491
10700153	4.65795	4.31893	4.73811	4.33635	4.11069	4.34282	4.17414	4.67081	4.61115	4.23216	4.30635	4.54569	5.20143	4.68751	3.66802	4.13012	3.82082	4.19899	4.25684	4.5702
10700154	3.03812	3.53532	2.97996	3.59498	3.25631	3.21074	3.06041	3.87636	3.33554	3.0036	3.06361	3.57107	2.94283	2.85444	3.17353	3.35689	3.29957	3.50782	3.08731	3.26898
10700155	5.99766	6.03608	5.73082	6.46038	6.13155	6.1864	6.19462	6.17441	6.2462	6.51923	5.73053	6.08207	6.14757	6.79199	6.07816	5.61361	5.60823	6.10264	6.25876	5.73231
10700156	3.22938	3.14715	2.86485	3.19894	2.94653	3.03749	3.12246	2.78696	3.41323	3.49387	3.06754	3.35067	3.1253	2.92658	3.01507	3.26556	2.77218	3.03874	2.98748	3.48946
10700157	3.17435	3.25421	3.51215	3.47777	3.2746	3.4542	3.04134	3.08518	3.14023	3.45846	3.04584	3.1656	3.25359	3.03497	3.53875	3.14391	3.0259	3.10703	2.79115	3.37573
10700158	8.42271	8.64922	8.0568	8.37043	8.16219	8.54475	8.35225	8.38129	8.23298	8.26154	8.58592	8.59458	8.92611	8.69404	8.54511	8.63422	8.41039	8.70623	8.58021	8.63902
10700159	6.01244	5.96497	6.05876	5.76817	5.73553	5.81576	5.93402	5.49018	6.04783	5.74171	5.65321	5.36794	6.34564	5.68763	5.60173	6.17325	5.81201	5.57072	6.44435	5.55818
10700160	8.56783	9.18019	7.80586	8.89671	8.23301	8.9936	8.83824	8.66343	7.88538	8.1405	9.08437	9.03183	8.92938	9.12505	9.17919	9.15978	8.84744	9.06563	8.94927	9.22265
10700161	8.69413	8.91727	8.65064	9.10144	9.1791	8.25335	8.09313	8.94885	8.87819	9.29	9.031	8.58725	9.45438	8.46436	8.64521	8.90069	8.90763	8.77513	9.44691	8.9848
10700162	4.27107	4.75263	4.55832	4.23055	4.81986	4.4115	4.14131	4.72954	4.25303	4.63488	4.33912	4.43457	4.56756	4.08318	4.43856	4.63937	4.9379	4.28406	4.34964	5.17577
10700163	7.965	8.12293	7.77982	8.13696	7.71347	8.11715	7.96591	7.88311	7.73699	7.76129	7.96405	8.21626	7.83144	7.78447	8.03429	8.03473	7.97611	8.13737	8.14215	7.94482
10700164	4.32771	4.88288	4.31953	4.35649	4.30114	4.44134	4.44573	4.58115	4.16635	4.44393	4.4581	4.55489	4.3266	4.45549	4.52065	4.68975	4.59349	4.51215	4.99213	4.41074
10700165	6.38918	6.64984	6.32536	6.46887	6.26205	6.86363	6.86354	5.91273	7.06036	6.20757	6.52393	6.41453	5.81665	6.15362	6.30351	6.35589	6.56276	6.84238	5.83161	5.94747
10700166	7.96111	7.80746	7.8927	7.86731	8.07162	7.37765	7.78859	7.60077	8.03223	7.73184	7.88599	8.00615	7.97861	7.94739	7.82956	7.74928	7.89233	7.60534	7.60237	7.91625
10700167	4.84534	4.39104	4.05836	4.72172	3.82563	4.20145	3.95177	4.3469	4.02107	5.02791	4.17781	3.78691	4.43635	4.46653	4.4275	4.47858	3.53401	4.40453	4.52559	4.03413
10700168	3.35113	2.94452	2.79562	3.21373	2.98933	3.07849	3.05494	2.96027	2.91969	3.17901	3.05848	2.86215	2.83755	3.05943	3.28854	2.8995	3.227	2.82444	3.29055	2.79304
10700169	6.80062	6.49227	6.94408	6.19712	6.94451	6.73725	7.16075	6.77727	7.15168	6.27813	6.67531	6.77696	6.24421	6.77385	6.52548	6.53625	6.84016	6.76605	6.33235	6.45283
10700170	5.06254	4.83527	5.06984	4.8164	5.22898	4.88487	4.62736	4.91995	5.21511	4.48669	4.85049	4.33684	4.78969	4.71223	4.55825	5.02026	4.69855	4.2564	4.33602	4.55443
10700171	2.94132	2.72926	2.94465	3.08854	2.74761	2.94291	2.8721	2.8937	2.66458	2.95575	2.96808	2.91267	2.98791	3.04255	2.75956	2.84053	2.92474	2.82799	2.77374	2.81803
10700172	5.19892	4.85873	4.71109	4.78048	4.92362	5.3048	4.48393	4.71219	4.86948	5.13848	4.87896	4.95219	4.65132	5.17599	4.79588	5.00221	4.56882	5.05302	5.18193	4.90613
10700173	4.76204	4.71708	4.61743	4.71605	4.67462	4.76012	5.52409	4.66277	5.2298	5.03957	4.56401	4.71144	4.68213	5.19143	4.4156	4.67666	4.73996	4.96271	4.83345	5.18179
10700174	2.57944	2.63603	2.82375	2.62366	2.62159	2.60762	2.58386	2.49068	2.46938	2.69094	2.70175	2.70528	2.59847	2.54861	2.63889	2.52367	2.64957	2.52743	2.62742	2.54486
10700175	4.35877	4.25767	4.30521	4.46414	4.43053	4.65762	4.20904	4.29414	4.47561	3.75391	4.23106	4.96059	4.96407	4.11299	4.81654	4.75893	4.58635	5.04321	4.62565	5.27973
10700176	2.73661	3.29159	2.82145	2.97946	2.81837	2.90616	2.8918	2.77754	2.61924	2.8177	3.4053	2.95316	2.84242	3.02476	3.00011	3.57244	2.97949	2.91733	3.06193	2.74542
10700177	3.98232	4.18155	3.91197	3.80752	4.64759	3.88994	4.20263	3.99839	3.69579	4.3333	3.81539	3.40371	4.28806	4.39314	4.00539	4.05768	4.61931	3.99856	3.30501	4.31126
10700178	5.03937	5.22313	5.11285	4.76985	5.30401	5.22465	5.45149	5.38231	4.9668	4.79065	4.9689	5.13234	5.12676	4.76435	4.97389	4.82595	5.30771	4.9903	4.82705	4.93174
10700179	4.4892	4.22517	4.25371	4.47952	4.5123	4.01039	4.3752	3.97709	4.30035	5.02995	4.29404	4.62385	3.99051	4.85181	4.22271	4.18654	4.1522	4.24359	4.78479	4.05788
10700180	9.31353	9.74239	9.15106	9.90502	9.31238	9.43215	9.25477	9.09699	9.05121	9.62389	9.57006	9.64733	10.0131	9.50235	9.41957	9.77399	9.24116	9.5131	9.78757	9.41346
10700181	4.92771	4.55034	4.12973	4.91714	4.74118	5.1237	4.65103	5.19561	4.61344	4.40125	4.33542	4.53419	4.76155	4.6701	4.63915	4.75669	4.80911	4.79512	3.95003	4.95129
10700182	4.8327	5.27247	4.72941	4.68702	4.92854	4.47574	4.54824	4.99813	4.52974	4.43759	4.83865	4.43843	4.5943	4.47038	5.04714	4.93014	4.84959	4.95406	4.54816	4.84488
10700183	11.2474	11.1409	11.1497	11.28	11.3104	11.2355	11.1732	11.3385	11.3057	11.3387	11.27	11.2395	11.0453	11.3446	11.197	11.2017	11.2574	11.2627	11.3061	11.1843
10700184	2.8641	2.95481	2.72228	2.85728	2.76593	2.75336	2.65868	2.6106	2.76062	2.9777	2.94416	2.81237	2.76304	2.9214	2.86432	2.90681	2.84849	2.71796	2.76525	2.82108
10700185	8.51063	9.21687	8.21706	9.18172	8.22045	8.87601	8.54565	8.52001	7.98314	8.44587	9.18784	9.06616	9.19433	8.77592	9.43808	9.33351	8.9372	9.20278	9.18338	9.40746
10700186	6.85337	6.81882	6.54877	6.9604	6.5526	6.70778	6.62409	6.79307	6.82316	6.69701	6.69678	6.91721	6.54826	7.11002	6.66542	6.63758	6.65179	6.73013	6.5494	6.71448
10700187	6.1721	6.09627	6.60037	5.5277	6.61064	5.99512	5.54365	6.61356	6.64046	6.30463	5.9586	6.2626	5.8121	6.24193	6.30541	5.71182	6.51736	5.93024	6.25078	5.93922
10700188	8.16133	8.13699	7.39295	7.88457	8.18676	7.69697	7.19401	8.40139	8.17013	8.08309	8.10467	7.91742	8.36403	7.91243	8.02346	8.10926	8.26296	7.94495	8.27211	8.19294
10700189	4.95152	5.59642	4.8338	6.63444	5.12856	5.12261	4.67188	5.38266	4.06319	6.13404	5.25351	4.9441	6.12579	6.02092	5.05983	5.27604	5.54369	5.05294	5.27685	4.82832
10700190	6.81856	6.57389	7.00774	6.95625	7.00536	6.68467	6.80226	6.90026	7.25587	7.38329	6.65855	6.98818	6.52096	6.71282	6.84977	6.6458	6.96244	6.59578	6.81794	6.55199
10700191	5.80135	5.63628	6.09226	5.49688	5.87429	6.27658	6.04307	5.84241	5.96963	5.82472	5.87613	5.70776	5.71139	5.85278	5.73233	5.91312	5.69542	5.94356	5.33846	5.5926
10700192	6.06539	6.04609	6.27855	5.97225	6.35497	6.3732	6.24222	6.28536	6.15008	5.52054	6.52125	6.10673	6.33831	6.59362	6.28091	6.27071	6.51113	6.3698	6.27342	6.36196
10700193	4.48483	4.27717	4.26962	5.31836	4.41311	4.85283	4.45328	4.23841	3.83495	4.15204	4.66259	4.37951	4.08045	4.68765	4.40863	4.40081	4.42427	4.85296	4.57075	4.624
10700194	3.57712	3.38579	3.23044	3.98934	3.03475	3.81991	3.27587	3.58078	3.29836	3.65451	3.51719	3.17007	3.386	3.76639	3.1316	3.42234	3.19686	3.31049	3.69514	3.68322
10700195	3.18429	3.78744	3.58891	3.17627	3.54252	3.65103	3.39657	3.43783	3.39764	3.57117	3.30819	3.76044	3.79841	3.3367	3.64152	3.5428	3.31402	3.00939	3.10603	3.37561
10700196	4.91237	5.46697	4.82774	5.13754	4.93026	5.42371	4.82494	5.10937	5.15125	4.6106	5.22213	5.33314	5.87769	5.23771	5.09439	5.5951	5.2969	5.38155	5.1107	5.36075
10700197	5.08374	5.29834	4.54667	5.05963	4.77774	5.56132	4.90748	4.9001	4.95453	4.34639	5.33185	5.73642	5.22591	5.33995	5.02463	5.30311	5.60697	5.27118	5.05999	4.81469
10700198	3.70171	3.72594	3.34674	3.16097	3.64893	3.30698	3.44836	4.1608	3.40626	3.5158	3.80967	3.49491	3.50713	3.54063	3.33764	3.94035	3.25395	3.56281	3.63832	3.52009
10700199	3.55088	3.3671	3.29107	3.52621	3.76405	3.22823	3.28753	3.41568	3.33534	3.32004	3.25994	3.30426	3.47674	3.70446	3.33654	3.56682	3.52777	3.209	3.03537	3.55944
10700200	2.80525	2.97752	2.78989	3.18914	2.91263	2.83862	2.63557	2.78384	2.836	3.21659	2.99343	2.58681	2.92082	2.77	2.68312	2.89109	2.6411	2.63175	2.76295	2.86331
10700201	3.86873	3.36895	3.78971	2.90583	3.60078	3.9611	4.53226	4.23901	3.7268	3.26699	3.43384	3.94703	3.51881	3.26961	3.25016	3.71965	3.70252	3.14269	3.27912	3.52513
10700202	2.3009	2.33236	2.30037	2.36702	2.28581	2.38469	2.31795	2.34501	2.33243	2.33697	2.27021	2.30778	2.40153	2.24319	2.38007	2.35471	2.34369	2.32188	2.3876	2.32398
10700203	4.46279	4.69583	4.04341	4.65573	4.41315	4.62765	4.53347	4.28837	3.66266	3.2273	4.7225	4.66485	4.38772	4.69637	4.69894	4.73641	4.52507	4.79152	4.85874	4.85641
10700204	3.79718	3.95834	3.40563	3.7021	3.82533	3.77942	3.80438	3.84735	3.70124	3.77694	4.04955	3.7804	3.8011	3.95507	3.95209	3.75111	3.96726	3.73492	4.4915	3.82002
10700205	2.87318	3.05845	3.21639	3.51607	3.30674	2.87029	2.92529	3.01487	2.94648	3.08945	2.8878	2.99366	3.42679	3.35416	3.1685	2.9838	2.70981	3.28652	2.88688	3.39915
10700206	6.55302	6.09174	6.63189	6.24906	6.51454	6.17899	6.1942	6.4011	6.49726	6.28908	5.91464	5.94096	6.4315	6.06276	6.02101	5.8535	6.27986	6.38295	5.9134	6.18751
10700207	3.88687	4.29516	3.59959	4.3886	3.87869	3.58829	3.66636	4.19048	3.63797	3.35477	3.87004	3.73296	4.04622	4.1762	4.22296	4.44744	4.20586	4.05234	4.20021	4.04341
10700208	7.0538	6.70274	7.15859	7.12152	6.77213	6.94811	7.05656	7.22008	7.00621	7.30177	7.27068	7.11214	7.8007	7.39778	6.94947	6.81526	6.81322	6.30575	6.63596	6.79825
10700209	8.45208	8.23867	7.7912	8.56919	8.46862	8.24292	8.02855	8.46403	8.31562	8.22154	8.42685	7.97852	8.71393	8.43142	8.46375	8.63042	8.39908	8.08029	8.32367	8.52724
10700210	8.46822	8.17841	8.0218	7.79227	8.78843	7.89355	8.02424	8.44343	8.46069	7.84658	8.2355	8.26083	7.59443	7.6707	8.2142	8.44776	8.33961	8.10227	8.18236	8.24797
10700211	7.69722	7.56841	7.7272	7.89682	8.03074	7.67034	7.7523	7.67472	7.87918	8.19317	7.61971	7.39637	7.71186	7.86538	7.40064	7.43646	7.34071	7.47447	7.63875	7.324
10700212	5.20765	4.94841	5.32361	4.77059	5.15147	4.31552	4.3254	4.76882	4.68049	5.54243	4.56047	4.35371	5.12489	4.62135	4.96883	4.57786	5.00862	4.65815	4.76555	4.38309
10700213	4.82075	4.60925	4.90709	5.40131	4.25395	4.97078	4.86798	4.74789	5.03654	5.43577	4.71246	4.65261	4.65963	5.20007	4.9419	5.18428	4.52606	4.89693	5.14973	5.14241
10700214	5.7716	5.37401	5.22187	5.18657	5.68641	5.79155	5.70715	5.39239	5.66711	5.75482	5.49812	5.46175	5.48992	5.0414	5.44942	5.24003	5.85666	5.41853	5.24732	5.39023
10700215	5.02442	5.1178	5.32989	5.14114	5.69718	4.88642	5.84097	5.00577	5.18494	4.92272	4.91316	4.48987	5.08208	5.25614	5.11993	4.90002	5.02035	4.91826	5.21722	4.70752
10700216	3.76056	4.33263	3.67948	3.84392	4.55599	3.75153	3.42899	4.21441	3.62331	3.42528	4.50136	3.88172	3.82892	3.93916	4.43238	3.75338	3.79365	3.8859	3.99003	3.78315
10700217	6.56674	6.80393	6.36898	6.04111	6.15458	6.48733	6.41854	6.41939	6.50334	5.85993	6.4973	6.64539	6.53357	6.60653	6.13583	6.39835	6.55608	6.63886	5.9701	6.15738
10700218	3.32587	3.78766	3.79933	3.40321	3.83733	2.98527	3.22331	3.5627	3.8201	3.87254	3.33749	3.09399	3.27678	3.71253	3.18899	3.63181	3.08229	2.76961	3.44324	3.29933
10700219	3.98754	3.89738	3.91098	4.45232	3.39002	4.20529	4.07961	3.99631	3.93446	4.12891	4.03175	3.89012	3.60889	3.93582	4.08323	4.40078	4.47941	3.96737	4.0965	4.24392
10700220	2.64585	2.81262	2.75401	3.06226	2.8659	2.82076	2.84093	2.8995	2.52133	2.99134	2.91938	2.86317	3.05659	2.90195	2.97137	2.90816	3.04706	2.89741	2.84489	2.71828
10700221	4.40254	4.65793	4.02904	4.99648	4.69033	4.50294	4.60867	4.64533	4.19615	4.71454	4.61416	4.44338	4.44701	4.59054	4.08126	4.77265	4.33056	4.68032	4.73596	4.43575
10700222	4.33109	4.2881	3.9942	4.30778	4.25209	4.41605	4.33556	4.41534	4.14573	4.5199	3.81414	4.43893	4.36655	4.38403	4.50642	3.95082	4.24556	4.21835	3.57513	4.15538
10700223	9.21971	9.08405	9.25491	9.10481	9.22481	9.09323	9.13777	8.68662	9.06702	9.32172	8.98516	8.97159	8.88678	9.0995	9.00558	8.96398	8.92161	8.74866	8.92478	8.75992
10700224	6.57824	6.38768	6.90174	6.79091	6.58305	6.807	6.95481	6.61141	6.96921	6.75705	6.72262	6.53115	7.05758	6.38072	6.38919	6.25658	6.72964	6.79361	6.76227	6.36239
10700225	3.29418	3.41733	2.76581	3.65192	3.14726	3.03018	2.92571	2.94615	3.04647	2.90092	3.13074	3.28814	3.17761	3.16511	3.05186	3.29403	3.14468	3.44619	3.10408	3.64572
10700226	6.46111	6.07654	5.94597	6.48526	6.24479	6.48398	6.56944	6.55642	6.56869	6.36493	6.57874	6.34581	6.45135	6.55538	6.17266	6.24417	5.92622	6.55596	6.21097	6.45586
10700227	3.13451	3.25177	3.1261	3.54872	3.58865	3.10562	3.20032	3.16876	2.85849	3.18505	3.23697	3.22746	3.79956	3.85854	3.81977	3.46015	3.41655	2.99614	3.25398	3.54936
10700228	2.53576	2.65916	2.64496	2.66068	3.0209	3.09412	2.6378	2.6685	2.79926	3.08935	2.76114	2.79016	2.88328	3.12011	2.80672	2.77117	2.79605	2.78894	2.88707	2.86746
10700229	2.99764	3.11341	3.0447	2.95255	2.96264	2.86259	3.16966	2.92884	2.98817	2.74803	3.10975	2.97971	3.12224	3.09843	3.30697	3.1119	3.16231	3.03774	2.94686	2.85666
10700230	8.49863	8.34873	8.60637	8.00219	8.58944	8.22934	8.56272	8.51686	8.62044	8.26692	8.26326	8.34767	8.09479	8.22884	8.27396	8.05156	8.17066	8.07427	8.16498	8.10119
10700231	9.75274	10.0605	10.0047	10.4887	10.2204	9.87197	9.99685	9.95183	10.0081	10.3006	10.0747	10.0427	10.2836	10.0752	9.91634	10.0459	9.88705	9.98645	10.1935	9.73715
10700232	4.21593	5.07734	4.25621	4.82476	4.4684	4.78337	4.24255	4.33602	4.32114	4.49117	4.45579	4.14199	4.77214	5.00858	4.81375	4.39246	4.20706	4.93681	4.83934	4.81103
10700233	3.96139	4.04632	3.86183	3.94157	4.71885	3.48996	3.56844	4.10712	3.85252	4.29856	3.67777	3.86508	3.43527	3.78389	4.19652	3.9809	3.77664	3.74217	3.29172	3.72895
10700234	3.99579	3.89888	3.82869	4.31472	3.83856	3.86171	3.53525	4.07097	3.7585	4.07244	3.55187	3.98954	3.95092	3.8937	3.57654	3.73737	3.82434	3.97315	3.82864	3.86611
10700235	2.76596	2.88868	2.55125	3.09085	2.65857	2.96783	2.69894	2.48187	2.5885	2.60597	2.9499	2.46731	3.20753	3.60259	3.04111	2.63563	2.58505	3.2431	2.64104	2.78349
10700236	3.27336	3.23513	3.16221	3.2373	3.15023	3.29409	3.2876	3.33464	3.36725	3.28042	3.11179	3.24094	3.08284	3.55413	3.44199	3.11396	3.27013	3.4531	3.3176	2.89865
10700237	5.98519	5.81326	5.71534	6.08987	5.90138	6.06816	5.8811	5.74295	5.75669	5.82515	5.92647	6.12936	5.70985	6.29575	5.63864	5.87323	5.57325	5.96895	5.83961	5.69506
10700238	9.92145	9.65297	10.1817	9.86157	9.98542	10.1359	10.1593	10.2056	10.0118	10.0974	9.69871	10.0205	10.0874	9.81404	9.93008	10.0086	9.74709	9.87024	9.72333	9.85009
10700239	5.57724	5.63003	5.70031	5.97439	5.49173	5.6787	5.69594	5.88233	5.73005	5.19629	5.74097	5.59641	5.64274	6.19739	5.74492	5.82129	6.1211	5.25038	4.74023	6.06677
10700240	4.69063	4.62102	4.37776	4.49065	4.68517	4.67454	4.8073	4.45001	4.98387	4.99985	4.85425	4.69019	4.70978	4.70938	4.81539	4.65129	4.46997	4.57815	4.51192	4.77373
10700241	8.13932	8.26357	8.39457	8.31692	8.36985	8.11949	8.00471	8.25253	8.32347	7.97715	8.2183	8.109	8.2973	8.15289	8.41797	8.25082	8.17828	8.05207	8.39343	7.99112
10700242	5.97538	6.11102	6.57825	6.69106	5.94257	6.23266	5.80224	5.80463	5.83827	6.1685	6.31586	5.56118	6.78604	6.673	5.9264	6.13424	5.99319	5.89094	5.88532	6.31421
10700243	2.71292	2.95913	2.69473	2.95508	2.76662	2.61515	2.68744	2.72311	2.57117	2.77639	2.7422	2.82955	2.7738	2.77384	3.03714	2.81441	2.63715	2.70937	2.64007	2.8901
10700244	3.70395	3.11911	3.50847	3.60056	3.09917	3.15276	3.4145	3.37684	3.5056	3.27283	3.37505	3.5354	3.52749	3.19428	2.99792	3.50701	3.32048	3.02891	2.78099	3.29632
10700245	2.91115	3.37559	3.04386	3.02424	2.95142	2.62702	3.26904	2.80185	2.95504	3.60308	2.81175	2.81348	3.20921	3.1101	3.07791	2.95539	2.58381	3.20046	2.71786	3.03906
10700246	3.54358	3.48613	3.63258	3.84335	3.80973	3.83492	3.83125	3.62917	3.73111	3.77806	3.51796	3.47037	3.8229	3.88504	3.63374	3.37431	3.4662	3.49892	3.62858	3.66847
10700247	7.58036	7.14272	7.54123	6.98346	7.59386	7.28774	7.57879	7.61933	7.48547	7.33169	7.5286	7.3164	7.54682	7.13809	7.25474	7.04076	7.50926	7.26361	7.32195	7.34122
10700248	4.01602	4.36455	3.97786	4.01323	3.9505	3.71589	4.10059	4.12457	3.76841	3.65685	4.40873	4.18112	3.91411	4.04561	4.28711	4.23984	4.09638	4.00944	3.83003	4.21592
10700249	5.31742	5.87148	5.36787	5.6324	5.47806	5.30305	5.58388	5.70939	5.27535	5.13418	5.85647	5.69476	5.08765	5.50587	5.81984	5.88283	5.60701	5.5216	5.53167	5.56906
10700250	7.80988	7.41587	7.6276	7.40734	7.83055	7.29293	7.61254	7.89379	7.75064	7.71979	7.45455	7.44556	7.82626	7.31322	7.13766	7.2371	7.82081	7.41279	7.17624	7.41817
10700251	4.57512	3.90538	4.39292	3.96035	4.10574	4.1949	3.63254	4.40068	4.21722	4.50673	4.35053	4.07076	4.12405	3.83594	4.14369	3.98359	4.09244	3.94064	3.87007	4.476
10700252	3.65352	4.51066	3.52288	4.06618	3.29444	3.70452	3.56503	4.23407	3.64306	4.16773	4.17226	4.10439	4.24147	4.84074	5.11484	4.5838	3.99091	4.23064	4.60445	4.54485
10700253	5.66971	6.14827	4.89275	5.90783	5.98134	4.73501	4.26963	5.82495	4.31141	4.54033	6.0454	5.7615	5.46979	5.58425	5.81103	5.74281	5.26863	5.97385	5.96108	5.24768
10700254	4.06921	4.0633	4.25905	4.1448	4.32088	3.79005	4.34752	4.08426	4.31928	4.60454	3.81387	4.00799	3.96674	4.54007	4.52247	3.82705	4.34434	3.9357	4.43158	4.07944
10700255	3.12993	3.07223	3.24205	3.18687	3.0773	3.1764	3.62825	3.0782	3.27859	3.30254	3.22819	3.13145	3.07268	3.32984	3.25426	3.25881	3.38867	3.09293	3.4806	3.33145
10700256	6.42364	6.73686	6.86711	6.51635	6.37202	6.54361	7.23431	6.4756	6.68808	6.80923	5.99727	6.26935	6.63908	6.6732	6.25599	6.37405	6.83336	5.96058	6.43223	6.56928
10700257	3.94191	4.08355	4.20414	4.43644	3.9029	3.84191	3.80201	4.31679	4.101	4.31879	4.19352	4.40671	4.23166	3.59305	4.45535	4.30529	4.24284	4.20266	4.64883	4.32844
10700258	8.0189	8.50501	7.90801	8.34466	8.09842	8.17882	8.15155	8.19932	7.9584	8.18624	8.23036	8.31392	7.95602	8.41417	8.34841	8.40378	8.14124	8.1971	8.26524	8.52854
10700259	4.78386	4.18649	3.96989	3.90946	4.43782	4.7222	4.94687	4.65312	4.33439	4.13747	4.56852	4.98879	4.68109	4.24422	4.09896	4.91128	4.90165	4.62235	4.54206	4.3746
10700260	3.82773	3.50501	3.72009	3.63365	3.52883	3.88398	4.34143	3.58793	3.58629	3.65007	3.77936	3.43715	3.48644	3.60464	3.39329	3.74387	3.84182	3.70828	3.5405	3.56059
10700261	5.96283	6.06794	5.99501	5.77383	5.78263	5.8399	6.20503	6.12108	5.55413	5.15204	5.58119	5.63349	6.16817	5.61545	5.88478	6.0569	5.69029	6.06018	5.65369	5.78715
10700262	3.03762	3.02971	3.25542	3.29646	3.17777	3.05883	3.2628	3.14369	3.13118	3.03316	2.93877	3.18784	3.08826	3.357	2.94517	3.26509	2.97214	2.80396	2.9549	3.12381
10700263	5.78711	5.46489	6.30831	5.77271	5.58422	5.60421	6.10972	5.26581	5.58855	6.3933	5.45382	5.14641	5.76664	5.75225	5.4249	5.42775	5.63155	4.97022	6.01586	5.57801
10700264	10.7539	10.7103	10.7482	10.4636	10.7834	10.721	10.7958	11.0638	10.786	10.5914	10.8088	10.6498	10.6355	10.6923	10.5306	10.696	10.7317	10.6447	10.7154	10.7018
10700265	3.36651	3.64189	3.03504	3.62495	3.17397	3.51483	3.06317	3.45028	2.76478	3.20394	3.9923	3.52432	3.9359	3.44461	3.87472	3.89215	3.84098	3.68329	4.37594	3.63678
10700266	6.50141	6.42034	6.6806	6.65544	7.09751	6.75213	6.86703	6.72121	6.95387	7.11576	5.89349	6.57035	6.198	6.27818	6.56155	6.27986	6.03271	6.01948	6.17679	5.87334
10700267	3.10712	3.1585	3.11514	3.11776	3.15201	2.94878	2.9722	3.19497	3.11139	3.05481	3.06145	3.06369	3.2379	3.36757	3.07624	3.11504	3.13984	3.17244	3.09792	2.97633
10700268	7.13278	7.07456	7.02589	7.52541	7.04049	6.78303	6.80191	6.8827	6.5613	6.77756	6.91441	6.85004	7.88899	6.7936	7.29605	6.9209	6.5961	7.03615	7.17249	6.8939
10700269	3.66756	3.30117	3.636	3.88404	3.5919	3.8262	3.65378	3.77983	3.40834	3.35504	3.75925	3.73198	3.29181	4.04558	3.80265	3.61105	3.71642	4.23617	3.19703	3.37036
10700270	7.83749	8.10382	7.97285	7.90465	7.74943	8.02823	7.75837	7.84072	7.89632	7.96188	7.94575	7.9119	7.80714	8.0718	7.96241	8.00491	8.24807	7.90539	7.83187	7.94809
10700271	6.55802	6.50741	6.73631	6.48026	6.43837	6.71854	6.78871	6.7022	6.52661	6.43842	6.86955	6.64822	6.67278	6.81087	6.62066	6.55476	6.70062	6.35419	6.48392	6.24489
10700272	4.57476	4.30179	3.99414	3.84263	3.94149	3.86308	3.64549	3.78027	4.14846	4.2442	4.03647	4.0332	3.80827	4.46904	4.54156	4.05976	4.31971	3.97113	4.45245	3.90393
10700273	4.79417	4.26815	5.56074	4.9459	5.12236	4.75074	6.06574	4.97268	4.86128	4.9172	4.19755	4.82277	5.43975	4.7822	4.72756	4.77538	4.95757	4.74259	4.49544	4.71244
10700274	6.69804	6.15817	6.88172	6.67974	6.66181	6.45015	6.73253	6.45767	6.89425	7.19385	6.461	6.461	5.30139	6.54872	6.80354	6.54837	6.11621	6.15467	6.56442	6.37666
10700275	3.88831	4.18675	4.14798	4.33261	3.99516	4.42082	4.53748	4.38962	4.06214	3.84691	3.84868	4.21399	4.15109	3.88906	3.8817	3.8797	3.98474	4.13224	3.90723	4.23918
10700276	6.69733	7.03652	6.81662	7.07198	6.55124	6.92513	6.65602	6.73419	6.81677	6.83595	6.8634	6.93522	6.85703	7.06653	7.03256	7.1769	6.33138	7.03849	7.18307	7.29484
10700277	3.75371	3.66362	4.07178	3.74117	3.85281	4.24277	4.64615	4.00822	4.11574	3.73467	3.73742	4.05432	3.98682	3.80774	3.69044	3.88519	3.36012	3.96082	3.48339	3.52674
10700278	7.12737	6.51223	6.61201	6.44826	6.90403	7.06448	7.10715	6.95925	6.90844	6.94969	6.62049	6.92546	6.84921	6.66103	6.58717	6.85708	7.22632	7.01355	6.81756	6.63851
10700279	9.82578	9.56448	9.77628	9.63405	9.89028	9.75966	10.0188	9.90686	9.9117	9.86364	9.54723	9.66405	9.43666	9.75797	9.62539	9.48883	9.58289	9.50098	9.46734	9.60066
10700280	4.84258	5.37113	4.98508	5.21744	4.63887	4.95482	3.93742	4.74186	5.20025	5.1627	4.95582	5.01028	4.87258	5.27696	4.63137	4.95294	4.9865	5.25108	4.71439	5.29546
10700281	3.21306	3.23857	3.2643	3.31977	3.51704	3.28515	2.95238	3.17701	3.19834	3.34772	3.3969	3.00666	3.51424	3.22945	3.43579	3.21084	3.21531	3.2402	3.63773	3.34953
10700282	3.1754	3.33811	3.41231	3.36812	3.21404	3.28713	3.27712	3.36527	3.2036	3.40248	3.32624	3.25451	3.07409	3.22281	3.11246	3.48968	3.45337	3.17781	3.34989	3.31145
10700283	3.87243	3.8076	3.43938	4.17701	3.5537	3.6062	3.22472	3.65164	3.14453	3.61858	3.42459	4.04005	3.73039	4.08115	4.12279	3.71859	3.4595	4.05789	3.65545	3.57174
10700284	8.76952	8.64391	8.59072	8.67102	8.71046	8.80762	8.87716	8.72857	8.8388	8.71036	8.57232	8.56678	8.81458	8.75078	8.42114	8.71615	8.84949	8.71845	8.55683	8.52121
10700285	3.34227	3.46372	3.16502	3.74184	3.38329	3.62414	3.86187	2.9977	3.24431	4.20488	3.46484	3.7533	3.79631	3.8528	4.05349	3.60613	3.90365	3.70914	3.50671	3.69222
10700286	3.13276	3.13563	2.80446	3.0266	3.11959	2.8439	2.92088	3.10954	2.91624	3.39375	3.04105	3.15051	2.83885	3.00551	2.92919	3.23674	2.88148	3.28109	3.44134	2.88659
10700287	5.78463	5.66042	6.22468	5.74171	5.72983	5.72153	5.61533	5.79511	5.79717	5.86155	6.06386	5.71958	5.78298	5.53018	5.65889	5.47761	5.7256	5.48135	5.55991	5.71572
10700288	7.00364	6.95473	6.53382	6.91371	6.85096	6.70802	6.51818	6.9281	6.89642	6.78847	6.78052	7.04299	6.66411	6.96434	6.89008	6.87878	7.03278	6.95265	6.84676	6.85834
10700289	3.36277	3.58449	3.45514	3.37828	3.19315	3.52784	3.49862	3.78996	3.46438	3.3076	3.27978	3.51124	3.64228	4.14206	3.64026	3.47105	3.79068	3.75612	3.67657	3.49354
10700290	5.1745	6.10479	4.20816	6.07909	5.27384	5.92336	4.56172	5.79015	4.47904	4.84618	6.23747	5.88249	5.84651	6.24409	6.08511	6.351	5.62661	6.31836	5.80745	6.32974
10700291	3.94211	3.78896	3.30892	3.8771	3.92184	4.09637	4.01711	4.00325	3.89459	3.9898	4.00248	4.06302	3.65766	3.48928	3.6436	3.46566	4.1495	3.6799	3.59438	3.67133
10700292	4.22726	4.24155	4.19992	4.48226	4.05595	4.30655	4.51792	4.48047	4.2192	4.85932	4.21772	4.21368	4.76096	4.23835	4.75553	4.43125	4.21048	3.99109	4.3577	4.41768
10700293	6.11708	6.38003	5.95392	6.34858	6.06279	6.19387	5.71935	6.09801	5.66044	5.93414	6.28595	6.01403	6.17894	6.05274	6.32137	6.10132	6.09445	6.28489	6.18834	6.18391
10700294	5.34908	5.4161	5.67092	5.92588	6.01369	5.70892	5.55351	5.70493	5.79767	6.1435	5.81233	5.79152	5.54662	5.53575	5.45082	5.49405	5.87563	5.94802	5.63704	5.31124
10700295	3.44319	3.35	3.22612	3.50512	3.62253	3.71107	3.24711	4.04578	3.48807	3.57042	3.38168	3.54759	3.76607	3.3812	3.62881	3.43783	3.51367	3.28739	3.48259	3.58712
10700296	8.10479	8.03577	7.75986	7.77682	7.94124	7.83072	7.5461	8.08493	7.96746	7.49987	7.75845	7.9564	7.64695	7.90534	8.00603	7.82124	7.97552	8.05572	7.98518	7.80397
10700297	3.35252	3.34807	3.12154	3.71251	3.10539	3.18542	3.17644	3.27172	3.42879	3.2286	3.0369	3.10083	3.30541	3.08976	3.33337	3.04073	3.43666	3.2057	3.54461	3.10581
10700298	2.69243	2.81947	2.74771	2.79734	3.05996	2.82746	2.70751	2.75576	2.67935	2.73787	2.81331	2.82865	2.93934	2.88702	2.75555	2.73722	3.13608	2.86002	2.72262	2.91098
10700299	8.7447	8.82692	8.5062	8.9636	8.66902	8.91568	8.67012	8.65394	8.85725	9.00558	8.62446	8.75178	8.59829	8.90017	8.87809	8.95257	8.64194	8.844	8.73436	8.9588
10700300	3.37944	3.27635	3.05406	3.14271	3.57454	3.57977	3.49516	3.70998	3.60889	3.34145	3.53595	3.08722	3.57538	3.83763	2.9339	3.32176	3.67283	3.0648	3.00928	2.95301
10700301	2.82723	2.53861	3.0038	2.83355	2.72406	2.75151	2.79757	2.70942	2.75916	2.7197	2.70916	2.80218	2.82326	2.71179	2.64336	2.70315	2.71828	2.74588	2.75826	2.98416
10700302	3.08469	3.67688	3.16434	3.65742	3.21928	3.14004	3.2249	3.2155	3.18403	3.53662	3.46365	3.28949	3.41776	3.45258	3.29474	3.69452	3.27587	3.51754	3.82328	3.32568
10700303	6.21441	6.32689	6.2402	6.5167	5.92667	6.62692	6.71315	6.72524	6.73143	5.8068	6.24938	6.39754	6.3684	6.54233	6.19018	6.05108	6.63937	6.06479	6.6402	6.25023
10700304	9.4964	8.50196	9.66055	9.18526	9.61193	8.8397	9.43975	9.28459	9.58707	9.84454	8.67862	8.55557	9.38781	8.89691	8.77429	8.66892	8.55105	8.43378	8.56531	8.65352
10700305	2.69697	2.84049	2.58375	3.03605	2.91727	2.5828	2.6834	2.69963	2.52915	2.50037	2.85675	2.79649	2.86968	2.74743	2.70325	2.93902	2.85258	2.76445	2.70385	2.87594
10700306	5.20331	5.41011	5.07252	5.43827	5.29121	5.233	5.22415	5.5188	5.21257	5.64335	4.69468	5.41879	4.99922	5.32257	5.14443	5.31806	5.21862	5.30309	5.84458	4.89536
10700307	3.95618	3.95911	3.37798	3.64252	4.40864	3.53081	4.37736	3.87004	3.82693	4.11753	3.72928	3.44594	4.1535	3.61539	3.62664	3.72694	4.31096	3.9162	3.62966	3.96618
10700308	5.32518	4.70552	4.79578	4.56676	4.58727	4.73351	5.17263	5.0432	5.46691	5.42246	5.15286	4.86756	4.48643	4.80262	4.98524	4.72101	4.79093	4.98499	4.43216	4.67516
10700309	3.85456	3.39496	3.96609	3.63161	3.52307	3.96587	3.99772	3.94224	4.27407	3.57464	3.57067	3.73245	3.95928	3.8568	3.70933	4.02528	4.0073	3.9092	3.6391	4.16472
10700310	3.1368	3.0969	3.16206	3.48135	3.22381	3.12025	3.3015	3.51131	3.42303	2.87493	3.41521	3.07222	2.96377	2.94454	3.22375	3.27536	3.17841	3.17112	2.96062	2.99671
10700311	6.20242	6.33926	6.231	6.82765	6.12547	6.64579	6.49353	6.54172	6.09976	6.48655	6.0872	6.38461	6.65641	6.29565	5.9423	5.90494	6.54275	5.87765	5.40938	5.97323
10700312	4.65777	4.0414	4.81904	4.8454	4.60695	4.79374	4.55652	4.78201	5.15722	5.1109	4.24459	3.88034	4.19811	4.22653	4.60394	4.18	4.41934	4.19692	3.97622	4.36083
10700313	4.32739	4.38611	4.17405	4.33131	4.49175	4.34537	3.97608	4.11121	4.38799	4.43853	4.13551	4.37863	4.42612	4.16384	4.55146	4.51751	4.75072	4.36345	4.06917	4.41787
10700314	3.04096	3.05998	3.13944	3.23093	2.999	3.17723	2.8716	3.09004	3.09816	3.01654	2.92655	3.12268	3.03249	3.18955	3.00313	3.06024	3.15716	3.08498	3.29051	3.07551
10700315	5.16716	5.3738	5.16913	4.90158	5.07393	5.19702	5.0636	4.44004	5.50505	5.3692	5.06574	5.00806	5.06685	4.65398	5.18345	4.93867	5.57364	4.51037	4.71459	5.08119
10700316	2.98405	2.92028	3.00472	3.24041	3.10696	2.94778	3.08142	3.11146	2.89363	3.05822	2.77028	2.87322	2.84622	3.00913	2.93728	3.26755	3.00019	2.7138	3.42114	2.74013
10700317	7.10052	6.77674	6.95325	6.35284	6.66475	7.02312	6.616	6.98784	6.79333	6.81866	6.75352	6.60457	6.32445	6.55816	6.74823	6.63973	6.98045	6.81793	6.62887	7.08107
10700318	3.81319	4.1574	3.10638	4.18083	3.95236	4.176	3.65326	4.08838	3.7398	4.05134	4.52562	3.93666	4.65602	4.03863	3.81799	4.12048	3.57151	4.16079	3.93703	3.79265
10700319	8.35169	8.47838	8.80363	8.63889	8.49798	8.39865	8.8632	8.356	8.61462	8.96441	8.39694	8.42635	8.29291	8.71066	8.47344	8.47709	8.55452	8.39724	8.50546	8.33696
10700320	9.41457	9.70937	9.20068	9.63357	9.27469	9.6942	9.37707	9.48046	9.30866	9.47861	9.78846	9.70019	9.77845	9.61279	9.758	9.7372	9.60897	9.71892	9.67909	9.87283
10700321	6.18858	5.87928	5.8467	6.18076	6.02205	6.02195	5.75387	6.25478	5.95212	6.58394	5.28056	5.95227	5.91146	6.07004	5.94896	6.1291	5.67294	6.01759	6.09701	5.58388
10700322	3.04562	2.95497	2.82161	3.26737	2.92702	2.77024	2.94531	3.57713	2.93253	3.18397	3.05599	2.90313	3.11185	2.83786	2.9654	3.00615	2.9736	3.25585	3.08662	2.9136
10700323	3.52315	2.88727	2.7897	3.11292	3.10373	2.98097	2.90335	3.57747	2.88363	2.86253	3.19907	3.17777	3.1045	3.68731	3.58552	3.31347	3.21624	3.09108	2.82879	3.02868
10700324	9.43272	9.74898	9.11702	9.96775	9.4584	9.68338	9.5239	9.28995	9.18803	9.52533	9.75901	9.68876	9.7125	9.74714	9.71627	9.6497	9.41396	9.7196	9.83438	10.0001
10700325	3.94832	4.07791	4.03632	4.02933	3.94087	4.33251	4.41992	4.4573	3.63162	3.72587	4.24332	4.01813	3.91856	4.19062	4.04442	3.92623	4.16782	4.22458	3.15807	3.93255
10700326	4.60646	3.85295	4.2876	4.14975	4.76011	4.23027	3.95626	4.04641	4.40823	4.01182	3.81645	3.86226	3.82458	4.55678	4.59121	3.97801	3.95276	4.37996	3.64439	3.5757
10700327	5.96779	5.81973	5.62343	5.68319	5.7076	5.63532	6.24564	6.07744	5.73237	5.74232	5.68968	5.81129	6.48819	5.55416	5.48641	5.82774	6.12367	5.88975	5.92834	6.13343
10700328	2.79315	2.71398	2.57476	2.69691	2.66908	2.63947	2.70746	2.72925	2.53558	2.67896	2.60075	2.96021	2.66802	2.8401	2.7095	2.85121	2.75458	2.69596	2.65347	2.70818
10700329	4.86596	4.65821	4.93734	4.71596	4.96568	4.3346	4.59683	5.05099	4.72337	5.21169	4.80323	4.19387	4.48636	4.36004	4.32629	4.46844	4.49828	4.53017	4.57635	4.4379
10700330	4.08748	4.07258	4.18476	4.24405	4.43562	3.96206	4.09994	4.24449	4.11316	4.45963	3.94335	3.69685	4.37559	4.57147	4.28479	4.26866	3.85514	3.69364	3.84886	3.66795
10700331	4.49002	4.36817	4.23734	4.77811	3.76331	4.36351	3.99162	4.31454	4.20541	3.55937	4.4104	3.9081	4.7635	4.39334	4.45702	4.32601	4.36308	4.47475	4.31611	4.55145
10700332	4.13942	4.55956	3.59946	4.12594	4.30292	4.28157	3.51998	4.7582	4.04008	4.08914	4.88244	4.34557	4.29467	4.37966	4.30566	4.48056	4.53911	4.6875	4.30077	4.25287
10700333	5.39073	4.99684	4.1311	5.09303	4.90618	5.46577	4.32251	5.21846	4.38205	3.81519	4.64751	4.98891	5.16928	4.14797	4.80842	4.64001	4.85048	5.22529	3.59592	5.54818
10700334	4.57764	4.52617	4.01996	4.32589	4.28611	4.05223	3.94866	4.82387	4.25112	4.20556	3.70743	4.37815	3.9564	4.32503	4.53038	4.06665	4.07668	4.49312	4.14922	4.19987
10700335	3.8482	3.37588	2.97096	3.77814	3.55795	3.3203	3.63007	3.65514	2.98316	3.19049	3.38842	3.32827	3.79423	3.65817	3.89984	3.68755	3.46717	3.45298	3.1995	4.13147
10700336	3.12198	3.23543	3.23268	3.47424	3.2022	3.38095	3.15364	3.35194	3.39993	2.96253	3.34339	3.79286	3.09427	3.09689	3.15136	2.75233	3.44808	2.92946	3.73127	3.36278
10700337	2.89718	3.06121	2.88981	3.38211	2.92628	3.12817	3.13535	2.8362	2.89385	3.00066	2.98134	2.88462	3.34722	3.11843	3.08006	2.95867	2.8045	3.10838	3.33066	2.80587
10700338	5.10735	5.62165	6.01591	5.82164	5.50552	6.09157	5.90826	5.83842	5.42519	5.33532	5.68157	5.59397	5.77201	5.94257	6.23509	5.19178	5.68064	5.84021	6.06258	5.56488
10700339	3.85806	3.98658	3.89374	4.17088	4.19335	3.70563	3.84761	4.11954	4.00812	3.77861	3.6673	3.85378	3.79652	3.90865	3.82276	3.82485	3.71971	3.80679	4.26426	3.82461
10700340	10.4989	10.3395	10.3259	10.5932	10.4495	10.5479	10.6404	10.6722	10.5025	10.5547	10.3846	10.4799	10.5464	10.6081	10.3402	10.3501	10.4736	10.3327	10.4769	10.4049
10700341	5.38239	5.47127	5.61651	5.08762	6.1434	5.41065	5.91809	5.31095	5.75461	5.31773	5.74512	5.68196	5.78163	5.2445	5.76052	5.93583	5.64763	5.75498	4.89653	5.04701
10700342	3.02431	2.97129	2.75416	2.72136	2.91585	2.87893	2.79472	2.94521	2.62358	2.79014	2.81023	2.71097	2.97234	2.68653	2.98473	2.76183	2.80926	2.82696	3.08363	2.71822
10700343	6.77225	6.46069	6.1192	6.55845	6.73497	6.51678	6.14559	6.64068	6.37384	6.32532	6.24125	6.59526	6.55869	6.53485	6.07643	6.42854	6.34989	6.42739	6.45828	6.41016
10700344	10.6795	10.8526	10.5913	10.8213	10.6024	10.8912	10.7151	10.8318	10.4668	10.4798	10.8292	10.7814	11.0213	10.8189	10.8654	10.8622	10.8208	10.9438	10.9272	10.9075
10700345	3.27821	3.24479	3.28086	3.19598	3.1503	3.08074	3.04173	3.21458	3.35669	2.96152	3.43165	3.29039	3.19525	3.45846	3.13068	3.338	3.31867	3.19851	3.04325	3.43463
10700346	3.7335	4.14403	3.59027	4.35374	4.11779	4.1037	4.17924	4.11091	3.85951	3.77366	3.99365	3.86373	3.65907	3.79783	3.91356	3.97812	4.40281	3.84347	3.96593	3.92502
10700347	4.58021	3.9998	4.26048	3.84366	4.26801	4.3034	4.35584	4.3426	4.2693	4.30236	3.9768	3.85042	4.11983	4.03148	3.9044	4.17684	4.11922	4.20914	3.95859	4.12706
10700348	4.1187	4.12462	4.69557	4.05881	4.00659	4.22427	4.78671	4.31818	3.63363	5.1349	3.94028	3.92547	5.0179	3.83739	3.89412	4.12324	4.11115	3.96088	4.005	3.57066
10700349	5.67415	5.47259	5.65478	5.36498	5.29942	5.13237	4.61916	5.24566	5.43241	5.5131	5.22585	5.43315	5.34203	5.50773	5.71386	5.51851	5.12598	5.44699	5.53771	5.33363
10700350	6.1081	6.218	6.15108	7.14793	6.27594	6.50452	5.95536	6.32604	6.11013	6.08282	6.14869	6.19028	6.50257	6.55468	6.61977	6.38519	6.30634	6.25308	6.53893	5.90887
10700351	8.83295	8.5469	8.70121	9.04288	8.7682	8.64978	8.59868	8.86965	8.75673	9.31032	8.91469	8.52074	8.948	8.84416	8.64576	8.51938	8.6108	8.73895	8.56154	8.84898
10700352	4.82601	4.62127	4.25209	4.06963	4.27672	4.25957	4.00391	4.65287	4.16386	4.22471	3.80609	4.73382	4.65138	3.99268	4.53735	4.65286	4.1717	4.52032	4.67775	4.23671
10700353	4.08109	4.17396	3.95272	4.51513	3.80572	3.9711	3.92475	4.5388	3.96161	4.06358	3.86338	3.75202	3.7851	3.65166	4.1009	3.65957	3.90789	3.94866	3.82534	3.90458
10700354	7.90222	8.47321	6.89122	8.31134	7.5016	8.05134	7.33593	7.87605	6.82929	6.47773	8.20564	8.34179	8.66037	8.17492	8.513	8.44135	8.31491	8.58005	8.3742	8.50198
10700355	5.31006	5.53448	5.25361	4.91385	5.06292	5.22548	5.22719	4.61745	5.36302	5.31831	5.21486	5.45068	4.9296	5.29325	4.89052	5.34371	5.38207	5.52683	5.1176	5.23064
10700356	7.38263	7.07621	6.97557	7.22633	7.19664	6.90508	7.11856	7.43296	6.87056	6.97267	6.92406	7.07285	7.25933	7.07962	7.39872	7.27002	7.12127	7.34974	7.25427	7.18422
10700357	4.0645	3.96423	3.85564	3.79297	3.93393	3.64352	4.29566	3.78562	3.89728	3.90852	3.63749	4.16886	3.5341	3.78382	4.21523	4.55765	3.71929	3.49119	3.93479	4.10948
10700358	7.0121	6.89215	6.6614	7.49007	6.51042	6.62537	6.70326	6.52057	6.78699	7.31349	6.77411	6.4055	7.14949	6.53923	7.05828	6.99581	6.4786	6.4118	6.24867	6.46612
10700359	3.02935	2.7765	2.91309	2.98375	2.80681	2.59139	3.22509	2.88857	2.89872	2.94185	2.7889	2.89419	3.10389	2.98361	3.08762	2.85076	2.72315	2.89426	3.10372	2.72084
10700360	4.46227	4.41963	4.80801	5.02455	4.77056	4.31488	4.26525	5.00416	5.0322	5.06596	4.08463	5.16573	4.00921	4.78066	5.13156	4.64841	3.95812	4.60237	5.15511	4.52858
10700361	3.39017	3.16754	3.35572	3.12638	3.38663	3.21825	3.64889	3.03888	3.64729	3.24287	3.26036	3.21307	3.13443	3.27284	3.37121	3.10096	3.0802	3.02942	3.30235	3.08893
10700362	3.94244	3.98401	4.28375	4.68958	3.88261	3.93598	4.41406	3.86219	3.86248	4.74209	4.00353	4.28399	4.62653	4.17001	4.11829	4.11302	4.44104	3.97353	3.90379	4.03059
10700363	4.95642	4.71006	4.73104	4.95275	5.07208	5.00687	5.26781	4.9158	5.04137	5.02281	4.87793	4.63794	4.59629	4.6098	5.00967	4.89993	4.97069	4.81413	4.56725	4.72002
10700364	5.90226	5.2717	5.85052	5.42815	5.57176	5.31801	6.31205	5.57037	5.54196	6.1061	5.19461	5.78309	5.75796	5.27565	5.43231	5.46312	5.58597	5.64437	5.51694	5.5659
10700365	7.8155	7.66395	7.65186	7.73108	7.84988	7.68661	7.87392	7.22837	7.79555	8.15254	7.52903	7.66947	7.07119	7.777	7.59048	7.43549	7.37802	7.15485	7.57802	7.58283
10700366	9.38248	9.65827	9.1585	9.68796	9.40832	9.54828	9.55139	9.32896	9.3275	9.58188	9.47282	9.53682	9.63212	9.69618	9.60687	9.46137	9.59179	9.50751	9.67151	9.58111
10700367	4.43657	4.03786	4.02923	4.64627	4.18102	4.09838	4.42215	4.3285	4.27359	4.1354	4.09456	4.22105	4.09582	3.9227	4.35418	4.51865	4.30181	4.87828	4.65398	4.18131
10700368	6.7856	6.62768	6.37702	6.54773	6.72915	6.58759	6.78344	6.83146	6.38474	6.54552	6.65848	6.34335	6.71463	6.96888	6.21355	6.4271	5.96887	6.06753	6.46138	6.39295
10700369	6.50824	6.30503	5.7272	6.35185	6.63563	5.73422	5.18509	5.55165	6.35274	6.38579	5.58274	5.57568	6.65585	5.14647	5.89428	5.19653	5.78478	5.68475	6.1797	6.0932
10700370	7.87754	7.71275	7.32767	7.76369	8.06826	7.86309	7.67288	7.6996	7.43737	7.38584	8.05071	8.09818	8.21333	7.50083	8.20089	8.08075	7.94108	7.81174	7.96663	8.04057
10700371	5.23929	5.36438	4.70988	5.30122	5.07391	5.10456	5.11369	5.05289	4.877	5.06745	5.41858	4.9913	5.10732	5.56883	5.40471	5.42969	4.9698	5.16285	5.52953	5.11294
10700372	8.35623	8.26687	7.97804	8.44412	8.29281	8.16117	8.18621	7.92076	8.13431	8.47443	8.08522	8.18136	7.50159	8.25565	8.26555	7.80769	7.80542	7.90572	8.16436	8.23086
10700373	5.74618	5.94418	5.93905	5.9618	6.06439	5.52702	6.13968	5.25854	5.94364	6.10562	5.89814	5.38615	5.91825	5.79614	5.44901	5.75235	5.82574	5.22764	6.14701	5.75531
10700374	5.54162	5.36444	5.8408	5.38103	5.21663	5.35946	5.36192	5.35931	5.50176	5.25637	5.12402	5.34706	5.62753	5.33175	5.2191	5.44098	5.32411	5.67407	5.30107	5.39132
10700375	4.5287	3.98188	4.44121	4.53533	4.35305	4.21712	4.40459	4.38986	4.47575	4.83004	3.95571	4.26635	4.20531	4.69134	4.26224	4.54213	4.53431	4.38204	4.36719	4.22931
10700376	4.62366	5.14783	4.97602	4.8345	5.13842	4.95916	5.23909	4.84716	5.31967	4.77055	4.68129	4.6166	5.11559	5.02082	4.99805	4.64706	5.16266	4.8176	4.88581	4.30848
10700377	4.94333	5.57532	4.97344	4.92592	5.21583	5.34497	4.84659	5.43553	4.85701	4.99267	5.116	5.06819	4.72442	5.40534	4.92842	5.31273	5.29526	5.44126	5.40781	5.35542
10700378	3.51023	3.63528	3.88266	3.84252	3.95394	3.74314	3.77956	3.75642	3.70799	3.90864	3.8649	3.94885	3.91864	3.91172	4.21055	3.7287	3.9431	4.09784	3.97665	3.71206
10700379	2.55996	2.41914	2.48518	2.50317	2.52765	2.37261	2.36747	2.42628	2.47254	2.55751	2.39707	2.53688	2.53781	2.53834	2.4407	2.42935	2.42976	2.45427	2.7857	2.53792
10700380	8.64049	8.60067	8.89906	8.63334	8.73239	8.74603	8.94195	8.72603	8.69265	8.5129	8.6345	8.69027	8.52492	8.58641	8.6805	8.50361	8.70234	8.68616	8.53517	8.54903
10700381	8.90507	8.77564	9.73383	9.31333	9.81352	9.01766	8.81059	8.83009	9.89319	9.4584	9.40298	8.75622	8.95504	8.85791	8.28378	8.69068	8.89385	8.45747	9.14096	9.07918
10700382	3.69466	3.4684	3.52874	3.59763	3.36081	3.54968	3.22742	3.13636	3.63285	3.67051	3.55072	3.61355	3.97705	3.73947	3.95617	3.96669	3.32638	3.58576	3.79895	3.54853
10700383	3.39295	3.3501	3.2819	3.86299	3.28044	3.58251	2.97933	3.22104	3.80845	3.29544	3.3681	3.91742	3.64416	3.8952	3.45752	3.58043	3.18182	3.47732	3.42748	3.2646
10700384	3.3952	4.40142	4.28613	3.4636	4.1865	3.88339	3.33065	3.92573	3.59437	3.83384	3.75171	4.18765	4.46029	4.04754	3.86099	3.8407	4.68175	3.77847	3.42498	4.31685
10700385	3.27399	3.07809	3.36688	3.33053	3.22346	3.14899	3.38404	3.37423	3.10145	3.61199	3.34397	3.30004	3.62197	3.09341	3.193	3.19275	3.23861	3.14775	3.26947	2.87693
10700386	7.15346	6.55266	7.11029	6.49206	7.17677	6.40179	6.96712	7.21917	7.19701	7.01947	6.57726	6.69834	7.28251	6.4015	6.80755	6.73696	6.88167	6.69792	6.56971	6.44523
10700387	4.52506	4.63162	3.87935	4.35604	4.55506	4.07041	4.55935	4.36351	4.36885	4.09649	4.1523	4.24954	4.22576	4.8878	4.58316	4.4581	4.27545	4.13715	4.31922	4.07159
10700388	2.84093	2.78607	2.81752	2.94576	2.77391	2.74598	2.6843	2.69932	2.68541	2.72298	2.72432	2.75721	2.70937	2.96579	2.72535	2.81265	2.74874	2.70126	2.8853	2.62043
10700389	5.14628	5.64637	4.51965	5.48952	5.35492	5.18971	4.94684	5.04534	5.25769	5.0376	5.43216	5.22195	5.60618	5.82923	5.74801	5.83511	5.64905	5.14595	5.61623	5.24791
10700390	4.9555	4.96179	5.00244	5.08023	4.34522	5.34804	5.39002	5.61337	5.19977	4.834	4.95549	5.50658	5.54376	4.84996	5.03044	4.90806	5.32871	5.2393	4.86155	5.04209
10700391	2.59314	3.03572	2.54092	3.10741	2.49409	2.68002	2.90153	2.62762	2.60258	2.70534	2.8645	2.80408	2.90097	2.65697	2.76204	2.77628	2.79904	2.64406	2.98654	2.74575
10700392	6.1331	5.73722	5.66363	6.23557	5.82169	5.99693	6.15673	6.07123	5.97177	6.1111	5.77099	5.8224	5.84606	6.04325	5.74111	6.14562	5.92217	5.83071	5.6634	5.94119
10700393	2.65618	2.6255	2.66002	2.96456	2.77783	2.91018	2.88412	2.73905	2.92814	2.90719	2.89031	2.82967	2.59748	2.75713	2.68581	2.73462	2.62274	2.67212	3.40714	2.73899
10700394	3.07888	3.47366	2.69479	2.89943	3.0559	2.82468	2.81623	2.89471	2.78263	2.78168	3.26339	3.20393	3.14244	3.09971	3.21242	3.25081	3.07797	3.28507	3.06979	3.25206
10700395	5.25447	5.42905	4.49842	5.97179	4.88683	5.70323	4.98984	5.37084	4.71151	4.87701	5.62854	5.60495	4.96625	5.97958	5.53026	5.36643	5.36386	5.51555	6.09568	5.81716
10700396	5.19931	5.08441	4.87616	4.76317	5.18502	5.28879	4.99578	5.57034	5.8413	5.5798	5.42528	5.06752	4.94531	5.22494	5.34065	5.14117	5.40889	5.20769	4.57409	4.99555
10700397	4.58486	5.32198	4.54658	4.84163	4.67129	5.08743	5.08261	5.38686	4.108	4.20678	5.22749	5.01534	5.59561	5.39838	5.33333	5.05954	5.07854	5.46495	4.89458	5.39753
10700398	9.27796	9.38669	9.09468	9.38866	9.2608	9.19612	8.93055	9.32921	9.14465	9.2886	9.33332	9.20169	9.23874	9.45136	9.31474	9.45538	9.24554	9.37135	9.30218	9.25069
10700399	6.36853	6.42177	5.78662	6.26901	5.89101	5.89746	6.03511	6.03915	6.22872	6.17005	6.34528	6.13808	6.5687	6.31712	6.382	6.27442	6.07646	6.30069	6.10834	6.3259
10700400	10.2474	9.88513	10.1424	9.76448	10.3257	9.88362	10.0795	10.4533	10.4185	10.3251	10.0353	10.0711	10.4471	9.88917	9.80121	10.0589	10.2313	10.0977	9.89716	9.94113
10700401	3.22988	3.24486	3.33813	3.64935	3.36475	4.00455	3.9534	3.79446	3.82098	3.45083	3.56891	3.51916	3.38086	3.71091	3.24876	3.40776	3.68536	3.46163	3.91329	3.40255
10700402	7.03774	6.83787	6.92247	6.74916	7.2389	6.99214	6.9785	7.14756	7.53286	6.54807	6.90807	6.92318	6.86423	6.95482	6.69248	6.94108	7.03778	6.90162	6.87627	6.82448
10700403	3.49101	3.44097	3.58724	3.54262	3.40418	3.47764	3.91965	3.46734	3.96325	3.95841	3.57285	3.53691	3.20124	3.37991	4.06392	3.56386	3.40301	3.35836	3.28245	3.2268
10700404	2.54664	2.83372	2.62197	2.74123	2.68304	2.74271	2.95157	2.69801	2.62579	2.63943	2.84487	2.7345	2.61022	2.65765	2.76197	2.60019	3.14797	2.87423	2.75857	3.12093
10700405	3.70475	3.61302	3.46871	3.31528	4.19223	3.55853	3.76994	3.66919	3.5997	3.54548	3.45576	3.53253	4.16345	3.30744	3.65454	3.52802	3.81724	3.8833	3.83908	3.40228
10700406	7.24746	7.04362	7.27823	7.07482	7.25123	7.01311	7.32173	7.00452	7.40805	7.61161	7.02979	6.84443	6.8437	6.97156	6.85905	6.99733	7.26455	6.87694	6.94914	6.75528
10700407	6.99833	7.37629	6.5371	7.52245	6.77883	6.78628	6.39493	6.74731	6.71052	6.78732	7.27168	7.29819	6.93877	7.3558	7.44216	7.31372	6.95812	7.31954	7.35146	7.23564
10700408	3.0812	3.42909	3.0326	2.91722	3.16176	3.71184	3.16015	3.32693	2.92818	3.04195	3.27978	3.50757	3.31472	3.08933	3.5715	3.03922	3.51485	3.28462	3.29577	3.20381
10700409	6.51343	6.11747	6.62472	6.47729	6.48171	6.32877	6.37561	6.37064	6.49908	6.40483	6.11447	5.97561	6.51306	6.4827	6.24528	6.38839	6.45938	5.98384	6.47348	6.20005
10700410	6.57317	6.11854	6.27338	6.61976	6.63024	5.90863	5.84565	6.02984	6.4446	6.6299	5.97735	6.12781	6.20578	6.30813	6.26889	6.10629	5.81752	6.28957	6.09498	6.02199
10700411	6.63195	6.72645	6.37821	6.27763	6.68679	6.59689	6.56334	6.83962	6.21852	6.1919	6.57134	6.48848	6.21474	6.50047	6.2352	6.36264	6.44916	6.43533	6.18169	6.46218
10700412	3.77074	4.0592	3.91992	4.24579	4.33713	4.02923	3.97808	3.73784	3.79583	4.02829	4.04828	4.20424	4.01019	3.91424	3.90086	4.11665	4.06908	3.59256	4.41528	3.89963
10700413	4.21307	3.63443	4.19667	3.51768	3.73356	3.48656	3.35824	3.53875	3.71019	3.95456	3.43288	4.08855	3.83771	3.68445	3.5811	3.54306	3.95622	3.84289	3.66877	3.54484
10700414	4.19106	4.43644	3.73259	3.99787	4.95464	3.59435	3.99324	4.2835	3.8049	3.61977	3.89267	4.14354	4.08692	4.36915	3.96881	3.72745	4.00352	4.63532	3.8145	4.45809
10700415	3.38501	3.61943	3.32149	3.99298	3.3927	4.246	3.11866	3.3744	3.29087	3.31391	3.31501	3.84768	3.64741	4.01356	4.26504	3.61328	3.61354	3.78233	3.92249	3.9243
10700416	3.53236	3.65496	3.09757	3.9842	3.47741	3.76469	3.24795	3.46583	3.45913	3.50666	3.42816	3.39487	3.3068	3.72066	3.74482	3.78308	4.13287	3.77134	3.41273	3.57561
10700417	4.96657	5.28281	5.30801	4.78631	4.88103	5.29277	4.67915	4.84952	5.04338	4.50306	4.49815	5.05464	5.41763	5.05606	4.85548	4.87805	5.3307	4.7074	4.60028	4.98598
10700418	4.06255	4.33439	4.25508	4.65572	4.30387	3.66445	4.12149	4.61272	4.35937	4.65249	4.42948	4.43909	3.86698	4.08526	4.06299	3.96137	4.31578	3.744	4.37467	4.11097
10700419	2.81773	3.35879	3.14695	3.46754	2.91089	3.21299	3.1986	3.00707	2.6667	3.15604	3.0982	3.08591	3.38288	3.07511	3.59573	3.38513	3.28426	3.42043	2.85064	3.34346
10700420	3.99106	3.75914	3.93364	4.57722	3.90845	3.51323	3.37525	4.02419	3.41707	3.91492	3.40298	3.77666	3.44362	3.70049	3.76858	3.57975	3.28359	3.42674	3.52825	3.71095
10700421	5.08557	5.00551	4.85563	5.05478	5.24874	4.95024	5.58269	4.81802	5.11399	4.91425	4.80229	4.90077	4.87002	4.88656	4.73712	4.92823	5.2473	4.99402	5.05645	4.69276
10700422	4.88706	4.49479	4.27235	5.34993	4.93731	4.93592	5.04187	5.2822	4.54148	4.2914	5.0681	4.84794	5.52894	4.98296	5.1718	5.09396	4.95143	5.15202	4.94739	5.39541
10700423	5.09486	5.08138	4.99292	5.39576	5.01264	5.18363	5.27771	5.37712	4.91228	5.22291	5.21665	5.28743	5.30047	5.37176	5.12925	5.03686	5.46778	5.58037	5.01709	4.97282
10700424	4.35999	4.19576	3.88736	3.9649	4.37052	4.21749	4.04602	4.40101	4.1681	4.21147	4.15651	4.08166	4.2348	4.13219	4.07368	4.05611	4.25877	4.19941	4.09828	4.10043
10700425	10.6673	10.5097	10.4681	10.7467	10.7161	10.7012	10.4828	10.6331	10.5788	10.6677	10.6727	10.6633	10.5631	10.6123	10.6315	10.5817	10.7236	10.6191	10.539	10.7487
10700426	5.43464	5.3563	5.53353	4.64831	5.36547	5.00857	5.31684	4.6117	5.02405	4.94716	5.21137	4.98843	5.02312	5.12893	5.22382	4.94702	4.74487	4.90285	4.67372	4.54806
10700427	6.58229	7.01513	6.59614	7.12406	6.7182	7.09423	6.47571	5.90175	6.39709	6.70351	7.17387	6.95314	7.09038	7.13641	7.19869	7.26834	6.38354	7.2913	7.41068	7.19964
10700428	3.40854	3.58245	3.29528	3.9838	3.23448	3.3749	3.17635	3.38058	3.60368	3.16653	3.49059	3.07826	3.69213	3.60428	3.14482	3.4313	3.27451	3.17696	3.51754	3.42293
10700429	2.83797	2.7727	2.78671	2.67256	2.93828	3.10168	3.08207	2.79099	3.01787	3.31607	2.91299	2.96015	2.88452	3.33099	2.75757	2.8439	2.84825	2.89789	3.18054	2.77485
10700430	4.05818	4.28142	3.98859	4.61544	3.94211	4.18027	3.83192	4.3836	4.46758	4.25264	4.13697	4.52066	4.00184	4.75983	4.45937	4.94077	4.38821	4.35426	4.28258	4.52461
10700431	2.88664	2.97099	2.91667	3.05405	2.86424	2.77948	3.10021	3.25857	2.92601	2.62519	2.93204	3.11813	2.83769	2.98172	2.95126	3.10902	3.31445	3.15796	2.72016	2.86816
10700432	4.53438	3.6094	5.68728	5.16713	4.81909	3.8191	4.41143	4.36433	4.09318	4.16046	4.55633	3.82281	5.21654	4.5518	3.56658	4.45968	4.73696	4.17935	4.42277	5.00321
10700433	5.14667	4.98112	4.93598	5.01015	5.21696	4.77926	4.8707	5.16802	4.9474	4.9638	4.99878	5.1181	5.01688	5.13706	5.28098	5.00501	4.8806	4.82835	5.15744	4.75607
10700434	8.02625	7.97146	8.10102	8.03561	7.97043	7.9261	8.01809	7.92786	8.0119	8.09764	8.17218	7.97489	7.77477	8.18702	7.93128	7.94204	7.79546	7.92619	7.89327	7.95857
10700435	4.65505	4.34813	4.08213	4.33245	3.96393	4.057	3.79458	4.12018	3.75774	4.04229	4.47876	4.27695	4.26632	4.67518	4.38161	4.45959	4.28461	4.35839	4.20162	4.25573
10700436	5.03885	5.1627	5.10676	4.90177	5.11726	5.33043	5.51325	5.06823	5.48006	5.55365	5.21588	4.5972	5.36452	4.66963	4.99042	4.92356	5.16859	5.01035	4.84333	4.85306
10700437	5.09953	5.15565	5.28766	5.22707	4.82157	5.23528	5.1525	5.16209	5.41731	5.12717	4.92287	5.58753	5.34655	5.09723	4.92777	5.12812	4.84617	4.97214	4.83193	5.13537
10700438	6.51889	6.46193	6.70646	6.88322	6.70386	6.33872	6.28736	6.51723	6.66867	7.10391	6.48198	6.15379	6.56582	6.25116	6.50562	6.3578	6.12754	6.20782	6.59119	6.31811
10700439	7.33066	7.24697	7.2564	7.00524	7.35337	7.56714	7.36213	7.66419	7.34962	7.03604	7.29967	7.37336	7.02754	7.50998	7.25512	7.32826	7.46189	7.54925	7.33856	7.20114
10700440	5.66524	5.52081	5.37059	5.51292	5.6255	5.32047	4.99061	5.71066	5.53768	5.44494	5.73125	5.2429	5.51562	5.5356	5.38313	5.68772	5.71366	5.35316	5.27814	5.48225
10700441	7.17374	6.64535	6.24283	6.5123	6.80545	6.55609	6.65369	6.62252	6.90645	6.57587	6.567	6.868	6.66025	5.87832	6.78501	6.8224	6.73009	6.89792	6.38267	6.66398
10700442	3.43041	3.90585	3.58368	4.08304	3.76964	3.78047	3.85063	3.54361	3.73481	3.74679	3.57275	3.2644	3.44467	3.77495	3.62051	3.57648	3.92843	3.55958	3.45386	3.50088
10700443	4.69008	4.93344	4.84913	4.93136	4.9628	4.68908	4.27278	4.86109	4.86034	4.80087	4.73211	4.53562	5.40629	5.00488	4.6994	4.59511	5.06199	4.16796	4.688	4.32459
10700444	5.02367	5.15924	4.86537	4.21386	4.77224	5.09031	5.08206	4.57674	4.84996	4.29973	4.98916	5.20623	4.7489	4.74835	4.72531	4.9732	4.99412	5.06257	5.18063	4.81111
10700445	7.54834	7.79563	7.29523	7.30287	7.38197	7.53304	7.69046	7.75618	7.59168	7.36707	7.76482	7.80283	8.06998	7.57725	7.90272	7.60327	7.69691	7.71617	7.79184	7.70375
10700446	4.49316	5.80287	4.3009	6.17729	5.25756	4.97808	4.57079	3.86079	4.32384	4.70054	4.0376	5.3799	5.99547	5.17066	5.35644	5.97132	4.00129	6.18255	5.73479	5.86218
10700447	4.28804	3.83363	4.06673	4.25107	4.27272	3.74734	4.05787	4.07389	4.10809	4.0199	4.05238	3.83637	4.1506	3.83077	3.96516	4.19172	3.89617	3.94172	3.96642	4.00761
10700448	7.11704	7.21701	7.17136	6.93933	7.15835	7.04071	7.14317	7.17127	7.43575	7.07303	7.23276	7.51434	6.74205	7.33969	7.45326	7.27936	7.00009	7.16476	7.09181	7.20377
10700449	8.91791	8.89313	9.17408	8.97652	8.95414	9.056	9.25689	8.87263	8.85743	9.031	8.76281	8.96667	9.08495	8.95323	8.89748	8.81429	8.75823	8.82664	8.77772	8.78572
10700450	4.13593	4.706	3.85094	4.4679	4.17638	3.64065	3.84596	4.10784	4.0773	4.67868	4.33844	4.19	3.67331	4.52489	4.07235	4.05108	4.14092	3.97001	4.7164	4.00045
10700451	5.95858	6.41509	5.86641	6.1341	5.50436	6.06002	5.47677	5.7451	5.57697	5.60092	6.0725	6.10054	6.3686	6.12338	6.35972	6.25262	5.68675	6.16446	6.04168	6.04346
10700452	2.86203	3.04172	2.81992	2.98374	2.78145	2.82356	3.05865	2.85183	2.76397	2.98817	2.71893	2.98302	2.87089	3.32744	2.87261	3.05244	2.75231	3.05374	3.4404	2.82905
10700453	3.57177	4.12253	3.16889	3.54607	3.4317	3.2306	3.24712	3.73335	3.25598	3.46784	3.70956	3.68271	3.29423	4.369	3.88639	4.2647	4.00461	3.4111	3.30171	3.52533
10700454	9.69613	9.79743	9.72434	9.89661	9.69591	9.79894	9.86809	9.39194	9.61188	10.0153	9.75097	9.64925	9.4356	9.75992	9.66228	9.66131	9.62915	9.56824	9.69197	9.70635
10700455	6.08329	5.9926	6.14505	6.14954	5.74394	5.89196	6.00584	6.03273	5.78842	5.75326	6.14463	5.8179	6.49171	5.98054	6.14283	5.98585	5.66639	5.93073	6.06926	5.92913
10700456	3.42751	3.77242	3.41933	3.65702	3.60807	3.46679	3.87419	3.09844	3.70661	3.8795	3.90843	3.73142	3.42633	3.28417	3.43443	3.60182	3.92121	3.52459	3.9582	3.27782
10700457	7.56337	7.61189	7.82206	7.56606	7.79516	7.75946	7.70612	7.4113	7.63026	7.78225	7.53804	7.51068	7.50787	7.47483	7.65143	7.42368	7.24797	7.10681	7.44377	7.45167
10700458	4.23954	4.32087	4.59164	4.81346	4.33696	4.34686	4.27327	4.32574	4.44786	4.57561	4.57479	4.32129	4.27308	4.24668	4.45147	4.34515	4.14666	4.33434	4.26947	4.44367
10700459	4.12235	4.45276	4.10963	4.01445	4.26755	4.00802	4.28464	4.41113	4.73474	3.97847	4.25842	4.25302	4.42952	4.51534	4.37962	3.91188	4.28421	4.02706	4.20278	4.07006
10700460	5.21901	5.34697	5.32498	5.70606	5.20997	5.60585	5.46421	5.36423	5.78893	6.11282	4.61668	5.32662	5.49271	4.79348	5.27407	5.31793	5.06969	5.03467	5.23562	4.87525
10700461	6.484	6.73356	7.22594	6.93163	6.91483	6.35499	6.82483	6.54647	7.05261	7.34721	6.59351	6.54044	6.75283	6.63103	6.38466	6.64146	6.5695	6.23849	6.37517	6.29315
10700462	10.5203	10.4427	10.1099	10.3117	10.4146	10.4694	10.3019	10.4411	10.3687	10.0702	10.5493	10.6782	10.2937	10.4582	10.5509	10.5702	10.6779	10.5674	10.5218	10.6698
10700463	3.37783	3.11948	3.14789	3.60417	3.43898	3.60545	3.52129	3.69079	3.60245	3.42935	3.04367	3.12536	3.71664	3.87016	3.53069	3.38328	3.53504	3.58467	3.62608	3.41025
10700464	4.95749	5.89293	5.02876	6.09231	5.52755	5.48402	5.75322	5.39355	4.92227	5.36567	4.9842	5.32931	5.04332	5.77401	5.37819	5.58575	5.53778	5.77069	5.49023	5.33431
10700465	7.81939	7.67414	7.55133	7.67149	7.4742	7.58585	7.72032	7.16127	7.53147	7.53293	7.63037	7.46591	7.14031	7.56662	7.70503	7.49866	7.44367	7.69484	7.63143	7.387
10700466	6.66251	6.6749	6.66543	6.14729	6.16312	6.70821	6.61228	6.59181	6.90202	6.25056	6.61836	6.67352	6.48855	6.44912	6.47723	6.48017	6.80606	6.63723	6.58723	6.55731
10700467	5.733	5.83119	5.42771	5.71578	5.72713	5.95222	6.12883	6.19622	5.65642	5.70498	6.20572	5.619	5.98023	5.53341	5.68916	5.81892	6.13948	5.34309	5.67707	5.65753
10700468	3.91007	4.0913	3.72812	3.69265	3.44416	3.70369	3.56262	3.94581	3.73888	3.65315	3.5156	3.89876	3.87981	3.91081	3.92867	3.61601	3.83237	3.63456	3.57987	3.72377
10700469	5.69403	7.06657	4.18655	6.64197	5.4521	6.92008	5.66182	6.01784	5.05751	4.65236	6.79317	6.86391	6.94826	6.87089	7.15105	7.24581	6.66961	7.27316	7.06661	7.4453
10700470	3.64796	3.43206	3.682	3.3904	4.07411	3.00027	3.73623	3.66684	3.31378	3.35252	3.9704	3.91523	3.78202	3.48337	3.42444	3.32794	3.47689	3.55066	3.72445	3.78478
10700471	6.10326	6.59168	6.02593	6.93565	6.42371	6.49213	6.09802	6.23629	5.80031	5.92323	6.64569	6.37692	6.5052	5.91099	6.93546	6.59067	6.04775	6.50768	6.35643	6.85483
10700472	4.11125	4.28725	3.8488	4.00469	4.0137	4.20186	3.91397	4.10815	4.04486	4.16587	3.89829	4.18208	3.99787	4.23001	4.0684	4.24248	4.03817	3.74973	3.99002	4.5095
10700473	6.32273	6.2168	6.73898	6.91958	6.37522	6.59577	6.57187	6.79058	5.77482	6.16733	6.57187	6.21758	7.1351	6.21001	6.30982	6.95094	6.69308	6.58755	6.35882	7.07516
10700474	3.97128	5.18052	3.92351	4.45518	3.82991	5.04858	4.24147	4.04525	3.31587	4.56149	4.59793	4.61545	4.2699	5.06144	4.67967	4.7111	4.31403	4.89811	4.43898	4.89099
10700475	4.40037	4.6619	3.52227	4.73023	4.44211	4.53931	3.78107	3.97869	4.04315	4.25677	4.41543	4.25533	4.09654	5.11237	4.82606	4.51357	4.60104	4.57806	4.71248	4.596
10700476	4.8361	4.95306	5.02939	5.02417	4.90971	4.76123	4.58656	4.72422	4.90623	4.4913	4.697	5.22989	4.89769	4.71189	5.17085	5.11638	4.83203	5.01907	4.75094	5.04559
10700477	7.25331	7.05238	7.17489	6.90411	7.3514	7.02304	6.84647	7.00893	6.69728	6.89012	7.10902	7.12585	6.95348	7.03179	7.40671	7.20417	6.78961	7.23317	7.35279	7.0963
10700478	4.49021	5.11917	4.83338	4.83343	5.27214	4.44217	5.3393	4.69142	5.30273	5.69254	4.62426	4.78008	4.3268	5.07839	5.05935	4.87713	4.08877	4.78099	5.18984	4.97313
10700479	8.2667	8.2728	8.5899	7.10437	7.88196	7.51892	7.22355	8.36556	8.35038	7.16815	8.22869	8.13145	8.90517	8.31969	8.04198	8.12924	7.6132	8.30683	8.57965	8.05421
10700480	3.33415	3.3089	2.69661	3.39025	2.88786	3.23713	3.01741	3.46676	3.08411	3.3023	3.39357	3.10576	3.71893	3.16857	3.36124	3.4535	3.29055	3.19546	3.43653	3.37674
10700481	4.7413	4.83582	4.62581	4.3501	4.88363	4.47978	4.4907	4.36355	4.61507	4.50527	4.53738	4.94426	4.44878	4.29819	4.09123	4.99435	4.98655	5.0207	4.77017	4.53926
10700482	3.28207	3.48437	3.27353	3.62518	3.37082	3.34407	3.35529	3.3251	3.08452	3.32947	3.31804	3.42836	3.21775	3.44025	3.63585	3.71653	3.1041	3.41145	3.38107	3.47995
10700483	3.10505	3.18195	3.31795	3.32598	3.34438	3.19222	3.19018	3.22618	3.35935	3.30209	3.59449	3.41675	3.35072	3.21471	3.23229	3.20219	3.33316	3.30963	3.4318	3.25896
10700484	3.40835	3.31213	3.70856	3.48837	3.22194	3.37861	3.4718	3.79262	3.43742	3.71933	3.74806	3.18366	3.79488	3.33634	3.16252	3.19177	3.42849	3.25647	3.46009	3.49119
10700485	4.522	4.80665	4.18205	4.27231	5.01722	4.62292	4.75033	4.58715	4.47357	4.42954	4.83281	4.70804	4.65652	4.57848	4.8155	4.91867	5.02426	5.05268	5.04466	4.38958
10700486	5.15544	5.20053	4.69976	4.94424	4.93006	5.13348	4.92632	5.15234	4.85744	4.90279	5.3578	5.08095	4.9767	5.27431	5.21838	5.32123	5.31296	5.2014	4.86502	5.01453
10700487	6.33438	6.14715	5.85307	6.35649	6.25381	6.48355	6.71509	6.50615	6.04771	6.30059	5.70603	6.16785	6.63698	6.11982	6.03148	6.34405	6.48857	5.85824	6.04985	6.32252
10700488	4.10523	4.45197	3.97031	4.10031	3.94652	3.79378	4.06127	4.00255	3.70324	4.39688	3.92276	4.06578	3.97703	3.80406	4.26012	4.04561	3.96455	3.85931	4.29805	4.04747
10700489	3.45616	4.39498	3.25924	3.89158	3.40682	3.62129	3.23774	4.14623	3.27335	3.85885	3.6377	3.7513	4.01588	3.78278	4.12984	3.66308	3.49486	4.03461	4.01783	3.87985
10700490	3.10314	3.22815	3.07344	3.24123	3.06346	3.2135	3.13293	3.24267	2.74607	3.1835	3.28288	3.12642	3.26294	3.49463	2.9051	3.12342	3.22666	3.58112	2.98256	3.16712
10700491	3.14369	3.60119	3.34192	3.16525	3.33333	3.25847	3.13782	3.34475	3.53925	3.38291	3.06738	3.33218	3.62942	3.67539	3.37604	3.36986	3.7096	3.17613	3.38371	3.54811
10700492	5.90558	6.36353	5.08492	6.68395	4.83835	6.67444	5.99946	6.08289	4.80758	4.87501	6.35822	6.44713	6.69885	6.85134	6.3854	6.50009	6.53571	6.25223	6.1315	6.24924
10700493	5.5815	4.8472	4.79897	5.43625	4.78853	5.00356	5.2728	5.22068	5.23686	4.87085	4.98934	4.89078	5.82158	4.7125	4.47283	4.51987	5.13831	4.90165	4.6255	4.74538
10700494	4.65338	4.94069	4.48848	4.58056	4.54952	4.48202	4.18582	4.50002	4.57048	4.25317	4.51927	4.47986	4.67804	4.74935	4.77738	4.5935	4.78203	4.71596	4.39666	4.82042
10700495	2.92152	3.41669	2.81762	3.19307	2.73804	2.79518	2.93022	2.98015	2.7276	2.72015	2.99254	2.69777	2.89702	2.9291	3.07908	3.00876	3.02945	3.0778	3.01612	2.90857
10700496	8.67271	8.4377	8.64877	8.43495	8.77009	8.58018	8.63908	8.62941	8.77467	8.67047	8.58344	8.53584	8.23676	8.56857	8.63818	8.62741	8.60891	8.52294	8.62365	8.62893
10700497	3.38377	3.45869	2.9151	2.92776	3.05547	3.26784	3.11224	3.09886	2.8447	2.96468	3.26725	3.35828	3.2309	3.12014	3.45768	3.10307	3.05701	3.00236	3.12794	3.40364
10700498	3.88107	4.39157	3.74654	4.30632	3.9445	4.21295	4.228	4.27767	3.66721	3.62283	4.01535	3.91289	4.88659	4.56909	4.15307	4.30679	3.79196	3.9346	3.81338	4.12271
10700499	3.81301	4.062	3.9217	4.07163	4.16823	3.52713	3.4243	3.89129	3.87751	4.43469	4.56983	3.72061	4.34106	3.78819	4.0603	3.99759	3.65119	4.2153	4.99498	3.95979
10700500	5.45421	5.20524	5.44526	5.14322	5.49197	5.30055	5.15117	5.29245	5.65102	5.47737	4.95423	5.32687	4.77844	5.17687	5.19155	5.18988	5.42788	5.04873	5.43598	4.80613
10700501	5.00235	5.22239	4.6934	5.00134	4.76043	4.9867	5.11168	4.7714	4.76723	5.10661	4.66567	4.55799	5.12347	5.06635	5.032	4.94994	4.50679	4.94586	4.82414	5.00366
10700502	9.29238	9.91264	9.11621	9.89302	9.36266	9.91174	9.60404	9.49152	8.98846	9.14997	9.86216	9.96664	10.0173	9.80773	9.96964	9.9541	9.90944	10.0044	9.79322	10.1152
10700503	5.64361	5.73147	4.98151	5.55339	5.4687	5.78041	5.35408	5.6482	5.35469	5.53773	5.83026	5.45387	5.73443	5.34205	5.87412	5.67525	5.60597	5.61996	5.80977	5.70954
10700504	4.18479	4.02029	4.36286	4.1953	4.51966	4.22711	4.21818	4.06007	4.61046	4.56929	4.27815	4.02266	3.74644	4.51357	4.08202	4.01711	4.63559	4.17603	4.12071	4.02654
10700505	5.68133	5.66574	5.11993	6.26892	5.19449	5.64426	5.41077	5.66918	5.14978	5.77465	5.27861	5.50217	5.87582	5.38776	5.33917	5.65622	5.47018	5.55365	6.21534	5.44056
10700506	4.1314	3.88467	3.90467	4.0178	3.96689	3.98421	3.86537	3.51159	4.07007	4.0102	3.95992	3.97355	4.16938	3.46586	4.17251	4.32589	3.79792	4.20193	3.92385	3.96098
10700507	3.10621	3.48901	3.52672	3.28061	3.67031	3.15489	3.14271	3.02541	3.30657	3.34368	3.23416	3.52402	3.21734	3.59039	3.36573	3.29096	3.02868	3.11071	3.04508	3.48551
10700508	5.3149	5.51133	5.45521	5.4258	5.50239	5.37356	5.08995	5.39908	5.5619	4.79394	5.18948	5.67516	4.72337	5.99114	5.43726	5.36033	5.58688	5.3171	5.63958	5.57032
10700509	4.49552	4.96442	3.96183	4.7345	4.39634	4.54405	4.48313	4.88526	4.08373	4.16292	5.14784	4.63191	5.67167	4.91908	5.40057	4.97975	5.19254	5.14726	5.01447	5.10355
10700510	7.55355	7.30369	7.38737	7.10072	7.15504	7.39114	7.42062	7.33992	7.43195	7.55258	7.40875	7.6863	6.51016	7.01013	6.9676	7.22602	7.36966	7.23088	7.31755	7.36587
10700511	7.89409	7.63388	8.06892	8.10106	8.14085	7.87955	7.91659	7.7475	8.18775	8.30746	7.31934	7.39223	7.84104	7.53766	7.48667	7.44203	7.52163	7.50266	7.59047	7.32593
10700512	8.42803	8.36591	8.40192	8.23294	8.46398	8.42081	8.32215	8.38233	8.43879	8.3045	8.42485	8.45615	7.6804	8.41807	8.45862	8.46183	8.40909	8.54804	8.33784	8.34192
10700513	5.62387	5.50257	5.2893	5.422	5.75309	5.48215	5.43954	4.9681	5.41598	5.17814	5.53775	5.74443	5.19411	5.29968	5.62971	5.38276	5.47701	5.53639	5.17666	5.50161
10700514	7.45326	7.56906	7.57173	7.68649	7.63164	7.69449	7.74617	7.58169	7.63039	7.73283	7.5609	7.32237	7.7557	7.7053	7.67397	7.6204	7.42004	7.46421	7.47579	7.50654
10700515	2.4501	2.80075	2.68151	2.79172	2.32255	2.58123	2.59501	2.62148	2.75571	2.59376	2.61211	2.63737	2.61854	2.84636	2.74659	2.62851	2.51311	2.67218	2.51425	3.08337
10700516	5.19378	5.38008	4.92467	5.05014	5.17427	4.93377	5.28329	5.06063	5.14231	4.79857	5.04151	4.83407	5.43868	4.96618	4.85795	5.12828	4.90286	5.05417	5.06051	4.98674
10700517	5.27647	4.68363	4.34456	4.85502	4.78956	4.977	4.57109	4.56284	4.3711	4.93065	4.32339	4.59361	5.0141	4.5475	4.56048	4.38553	4.47828	4.42171	3.95085	4.40489
10700518	5.59238	5.94331	5.936	5.62842	5.71919	6.24795	6.63382	5.73547	6.02908	5.78863	6.00107	6.06519	5.63304	5.91959	5.71326	5.76408	6.08992	6.17244	6.16971	6.03654
10700519	3.60665	3.49624	3.02484	3.27547	3.31778	3.69478	3.20437	3.2469	3.54948	3.29627	3.02496	3.38421	3.16348	3.67682	3.05428	3.13293	3.47681	3.21894	3.09514	2.94572
10700520	5.88405	5.60632	5.75491	5.22252	5.96057	5.71273	5.94303	5.61289	5.62781	5.07605	5.40918	5.64576	5.95044	5.51592	5.32693	5.6154	5.32435	5.54246	5.76299	5.48022
10700521	4.75028	5.48816	4.84295	5.31406	4.95801	5.14055	4.48922	4.78581	5.37721	5.13637	4.81256	4.84491	5.73194	4.95582	5.47488	5.41201	4.83629	5.12036	5.41753	5.11378
10700522	8.16671	8.11803	8.19432	8.19222	8.23854	8.31853	8.22169	8.46227	8.10115	7.99316	8.36398	8.53417	8.46442	8.07698	8.44064	8.39082	8.2726	8.33077	8.2534	8.21662
10700523	2.95919	3.05322	2.7495	2.92559	2.89992	2.97099	2.76065	3.02829	3.01057	3.05989	2.90475	2.84974	2.92338	3.20659	3.35757	3.09514	3.13621	3.01071	2.81231	2.90824
10700524	3.49637	4.56504	4.01092	4.4162	3.44683	3.93836	3.82857	3.93496	3.13807	3.627	3.93649	3.69882	3.77065	3.6846	4.36025	4.19789	4.02879	3.89628	4.34764	3.52951
10700525	11.3664	11.3614	11.4734	11.3956	11.4442	11.2136	11.2599	11.3177	11.3633	11.4847	11.3301	11.2011	11.4809	11.4215	11.3365	11.3732	11.3406	11.3134	11.2541	11.2881
10700526	4.24618	4.50052	4.29611	4.51248	4.4344	4.65978	4.53744	4.57828	4.35773	4.39937	4.75491	4.57046	4.126	4.60841	4.34958	4.88598	5.35196	4.82085	4.72715	4.55791
10700527	4.00099	4.2581	3.52831	4.32859	3.88155	4.03582	4.12557	3.97095	3.00315	3.52759	4.11559	4.36326	4.69496	4.28388	4.42288	4.4946	4.01385	4.32578	4.02187	4.67812
10700528	3.5713	3.30584	3.91934	3.79848	3.54885	3.66026	3.64361	3.88535	3.89272	4.16362	3.75173	3.43173	3.83095	2.84447	3.65031	3.60931	3.29477	3.37567	3.81267	3.51531
10700529	4.59888	4.72905	4.86307	4.87948	4.91871	4.38164	4.68331	3.79962	4.95606	5.70718	4.51221	4.15618	4.75121	5.00613	4.53044	4.44183	3.86151	4.07794	4.3353	3.59095
10700530	3.25984	3.17022	3.14754	3.35918	3.22987	3.10456	3.17306	3.06814	3.00868	3.18991	3.21546	3.23443	3.07104	2.90928	3.3317	3.06791	3.12212	3.03127	3.56168	2.96364
10700531	7.74863	7.71088	7.98445	7.72363	7.80182	7.80462	7.90278	7.83638	7.82071	7.74182	7.51737	7.79476	7.70263	7.75573	7.72149	7.72842	7.62586	7.7309	7.63754	7.72195
10700532	3.25576	3.17913	3.44473	3.70351	3.44267	3.62814	3.04378	3.22471	3.35779	3.19135	2.92689	3.37366	3.32652	3.15478	3.31677	3.42637	3.32444	3.61329	3.22016	3.02995
10700533	4.88738	4.56075	4.69162	4.65179	5.11215	4.88623	4.90572	4.72635	4.96714	5.1857	4.95571	4.59102	4.79103	4.49516	4.60083	4.51662	4.73325	4.92966	4.34245	4.61151
10700534	3.80075	4.02882	3.81384	4.00883	3.94955	3.49355	3.91901	3.6186	3.88121	3.97278	3.82994	4.15572	3.69647	3.75986	3.82511	3.65767	3.78317	4.43535	4.65461	3.79346
10700535	7.0726	6.91843	6.81788	6.85033	7.28588	6.63724	6.90056	6.95086	6.74423	6.65584	7.03769	6.93032	7.21278	7.08917	7.03527	7.06265	6.82327	7.20583	6.5139	7.06267
10700536	7.17681	7.01554	7.12393	6.97391	7.05625	6.91898	6.98577	6.95455	7.24979	7.2368	7.04731	6.88429	6.99156	6.80205	7.05481	7.27623	6.85455	6.87903	6.81677	7.2532
10700537	3.86967	4.15621	3.6927	4.86546	3.30087	3.60706	3.67273	3.28092	3.42565	4.18386	4.09738	3.31737	3.36482	3.71121	4.53337	3.60245	3.80735	3.2563	4.57618	4.45666
10700538	4.21379	3.86357	3.80215	3.54556	3.5	3.80972	3.95221	3.73189	3.70904	3.54461	3.56927	3.55311	3.72491	3.84418	3.84055	3.64641	3.86473	3.95445	3.81063	3.99489
10700539	2.94665	3.14465	2.84352	3.50801	3.0274	2.93904	2.93696	3.00881	2.84689	3.08915	3.14184	3.25718	2.99972	2.98119	2.8473	2.84892	2.77685	3.01795	3.23944	2.94574
10700540	2.99482	2.8848	2.74885	2.75443	2.88859	2.70439	2.79323	2.80608	2.71762	2.68522	2.73622	2.83378	2.65763	2.71994	2.74285	2.75354	2.73795	2.65679	3.26105	2.88022
10700541	5.14225	5.63946	5.55221	5.74493	5.1223	5.86147	4.75327	5.67815	5.13304	5.32853	5.46105	5.05492	6.30952	5.9486	5.5485	5.31628	5.60899	5.63691	5.63615	5.57468
10700542	3.15358	3.20724	3.22061	3.26021	3.40891	3.45594	3.29013	3.45566	3.04506	3.44432	3.02207	3.49981	3.14062	3.21267	3.01039	3.24135	3.07544	3.24466	3.59224	3.0302
10700543	6.19189	6.06839	6.36433	5.8551	6.52675	6.25889	6.68175	6.80501	6.55066	6.078	6.14634	6.32303	6.18866	6.08716	5.90132	5.79772	6.47063	5.80496	6.00757	5.77201
10700544	3.69903	3.95882	4.00037	4.05758	3.97125	4.23261	4.48682	3.87297	4.06364	3.64248	3.81445	3.99368	3.97069	4.07414	3.5026	3.80961	4.05521	4.08026	3.65403	3.7499
10700545	4.41652	4.37664	4.70062	4.4822	4.4988	4.70602	4.94907	4.39249	4.66274	5.40815	4.22364	4.50673	4.49261	4.44918	4.24378	3.94574	4.3687	4.09763	4.38834	4.20251
10700546	8.22822	7.78218	8.11217	8.07602	8.15328	7.86536	8.04655	8.16928	8.13981	8.17373	7.97909	7.79055	8.02338	7.59786	7.98801	7.88562	8.01126	7.71727	7.5695	7.58971
10700547	5.6113	5.57404	6.05911	5.00782	5.76917	5.66819	6.23054	5.71624	5.80457	5.32663	5.70248	5.28212	5.61071	5.52842	5.45118	5.12329	5.18418	5.36763	5.13727	5.42542
10700548	9.89292	9.69755	10.0685	9.79449	9.89585	9.79965	9.9753	9.8969	9.95259	9.8535	9.6459	9.73569	10.1053	9.75463	9.64902	9.71526	9.69141	9.56413	9.56973	9.50528
10700549	3.7124	3.94324	3.70353	4.10121	3.65852	3.80704	4.01223	3.89852	3.76311	3.868	3.74682	3.87077	3.97482	3.94	3.95086	3.84278	4.01253	3.71436	3.49103	3.98714
10700550	3.06005	3.05682	2.89253	3.16763	3.22076	2.82503	2.81778	2.87104	2.9841	3.03146	2.83481	2.67996	3.1577	2.98077	2.89331	2.79556	2.95057	2.96759	3.26029	2.94366
10700551	4.9134	5.33735	4.42046	4.94038	5.31739	4.15363	4.20514	4.42554	4.29513	4.03919	4.69868	4.53371	4.44056	5.0401	5.52857	5.15138	4.70958	5.09672	5.29101	5.28477
10700552	5.16502	5.17697	5.20208	5.62739	5.33721	5.51118	4.78891	5.04924	5.15457	5.20949	5.46863	5.0033	5.05057	5.50961	5.72412	5.39033	5.08681	5.05501	5.5098	5.48984
10700553	3.68987	3.31545	3.54113	3.90339	3.64486	3.4214	3.50145	3.28611	3.22154	4.10646	3.08008	3.03337	2.98905	3.29385	3.38126	3.10621	3.27376	3.44831	3.41462	3.12754
10700554	3.51132	3.38637	3.11772	3.9793	3.05433	3.16676	3.42781	3.32341	3.35087	3.37179	3.18257	3.24009	2.75942	3.30887	3.31257	3.26169	3.34247	3.74506	2.9729	3.57502
10700555	4.37414	4.41122	4.32142	4.25942	4.35459	4.30733	3.8114	4.70138	3.64381	3.89201	4.38684	4.4214	4.44693	4.82651	4.64746	4.24369	4.41456	4.55494	4.08498	4.42025
10700556	9.11458	9.02326	9.25273	8.9055	9.21178	9.09164	9.16754	8.88335	9.14724	9.23676	8.94357	8.68808	8.64798	9.24799	8.84588	8.80382	9.02646	8.56638	8.91753	8.7497
10700557	4.17311	3.81767	3.97951	3.93289	4.00635	3.82809	3.57618	3.51565	3.67814	4.09219	3.79707	3.8038	3.77528	3.97652	4.55405	4.29766	3.82105	4.26369	3.69107	3.87019
10700558	4.90954	4.97359	4.8586	5.21724	4.7355	4.54464	5.06089	4.60431	4.52846	5.06041	4.37345	4.49135	4.80718	4.63608	4.53843	4.98155	4.62142	5.06793	5.15032	4.89602
10700559	2.84138	2.88541	2.86437	2.95162	2.92447	2.86186	2.70929	2.84678	2.76551	2.79892	2.77127	2.82983	2.87896	3.0499	2.83841	2.9416	2.8182	3.16215	2.66666	2.92953
10700560	7.24494	7.22942	7.37117	7.39853	7.36387	7.23954	7.40186	7.43646	6.9275	7.26908	7.48634	7.42528	7.59006	7.3394	7.39612	7.5056	7.29242	7.47528	7.50883	7.39861
10700561	5.03244	5.38479	5.4909	5.0475	5.32399	4.61501	5.38064	4.95812	4.97808	4.19322	5.33553	4.92614	5.47071	5.52563	5.56282	5.29115	5.53176	5.17097	5.29761	5.85754
10700562	2.88276	3.78839	2.83534	3.59498	3.14663	2.97067	3.56899	3.50546	2.87324	3.18805	3.32368	3.51235	3.03859	2.75571	3.42881	3.55245	3.5902	3.43846	3.92929	3.16451
10700563	8.00616	7.71662	8.35956	7.82552	7.94837	8.27344	8.38728	8.01267	8.27689	8.206	7.99875	8.03603	8.01007	7.97779	7.67091	7.99969	8.08411	7.82112	7.9604	8.02705
10700564	4.65469	4.68811	4.96119	4.83003	4.64666	4.75117	4.9089	4.61247	4.7271	4.65274	4.89835	4.93454	5.01494	4.56437	4.84649	4.30584	4.53803	4.48587	4.86167	4.72135
10700565	4.10917	4.02557	3.94693	4.06011	4.06426	3.65069	3.55018	3.76499	3.64386	3.27433	3.85025	3.85655	3.56912	3.89736	4.24322	4.07666	4.10337	3.90395	4.16064	3.53621
10700566	6.87714	6.89871	6.80766	6.88409	7.22212	6.80482	6.98421	7.12622	6.91006	7.00627	6.67223	7.01933	6.84084	6.66228	6.47461	6.98497	7.08116	6.6861	6.34311	6.82778
10700567	9.53725	9.76499	9.47711	9.73604	9.58683	9.60826	9.54709	9.3783	9.5942	9.45079	9.65103	9.6129	9.7864	9.45177	9.57292	9.63691	9.55311	9.55646	9.52226	9.78446
10700568	7.87031	7.98851	7.62056	8.05616	7.58406	7.82855	7.58026	7.34893	7.71885	7.41205	7.89341	8.01777	7.41384	7.98519	8.07624	8.12229	7.87792	7.82645	7.99825	8.01305
10700569	3.23447	3.3725	3.1181	3.05883	2.97554	2.81473	3.06194	3.22275	3.03109	3.21522	3.02311	2.97155	3.19844	3.35034	3.20646	3.65021	3.25105	3.11747	3.1408	3.24714
10700570	4.5511	4.69476	4.5845	4.86973	4.43227	4.27875	4.60004	4.58386	3.83485	3.34286	4.42273	4.23757	4.60061	4.78398	4.11196	4.50726	4.26972	4.55432	4.49487	4.45747
10700571	11.0279	10.9906	10.7292	10.8021	10.969	11.0541	10.9825	11.1057	10.9878	10.7787	11.0685	11.2263	10.8498	10.9611	11.0108	11.016	11.1602	11.0562	11.0324	11.099
10700572	5.93566	5.74853	5.63706	6.17838	6.32026	5.62819	5.92606	6.04538	6.12567	6.08873	5.74185	5.27215	5.92398	5.44368	5.67152	5.854	5.85335	5.48293	5.79504	5.72428
10700573	7.54939	7.10077	7.75403	8.10378	7.56572	8.08081	7.92196	7.81691	7.85289	8.05618	7.71183	7.22171	7.85858	8.33924	7.15866	7.38133	7.37781	7.34652	7.33558	7.5754
10700574	3.79457	3.669	3.98879	3.50667	4.13195	3.97726	3.65566	3.83288	3.84548	3.77665	3.83214	3.66748	3.92579	3.71081	3.87252	3.9179	3.95538	4.04484	4.15311	3.96336
10700575	2.49305	2.53784	2.35307	2.60565	2.53466	2.46088	2.40308	2.55035	2.57352	2.4683	2.4971	2.52258	2.53021	2.48322	2.69725	2.48117	2.48148	2.52984	2.68695	2.50999
10700576	5.58636	5.35426	3.74015	6.33867	5.46801	5.79322	4.82463	5.3597	5.26841	5.8147	3.98884	3.97052	3.99681	6.33338	5.33529	3.51839	3.58181	3.86292	5.09059	4.3113
10700577	5.42503	5.15813	4.95534	5.26127	5.42683	5.00936	4.96701	5.5923	4.97323	5.15144	5.4916	5.27185	5.6782	5.16053	5.32045	5.30429	5.0104	5.33324	5.38266	4.94008
10700578	7.51487	7.41873	7.37644	7.2958	7.5932	7.63485	7.31295	7.35892	7.44565	7.39145	7.43466	7.19188	7.03043	7.68859	7.30577	7.20791	7.13497	7.45176	7.46582	6.9839
10700579	5.07621	6.10651	4.2685	6.30082	4.88547	5.69185	4.98611	5.49033	3.96602	4.32174	6.00935	6.00079	6.56424	6.29409	6.7357	6.21758	6.58381	6.957	6.76886	6.81348
10700580	4.28088	4.4044	4.12247	4.38689	4.11489	4.1346	4.36857	4.87062	4.09709	4.24091	4.30511	4.18601	3.61882	4.52743	4.46458	4.3539	4.38544	4.68578	4.13638	4.19738
10700581	3.90288	4.37963	3.42219	4.0235	3.57727	3.93875	3.77825	4.08803	3.20788	3.60859	4.23215	3.8247	3.60304	4.71273	4.92504	4.29562	3.963	4.5245	3.54478	4.28418
10700582	2.82753	2.84038	2.81478	3.01878	2.83903	2.73325	2.57824	2.75754	2.813	2.91891	2.7714	2.74921	2.79499	2.71129	2.79448	2.863	2.63251	2.72157	3.21014	2.89419
10700583	4.4955	4.35799	4.56674	4.33578	4.4022	4.57907	4.61259	4.64037	4.83934	4.3888	4.09946	4.38486	4.38411	4.3894	4.0931	4.35923	4.14246	4.61845	4.18371	4.64418
10700584	3.59574	3.71667	3.19541	3.86713	3.33609	3.6271	3.18528	3.62425	2.951	3.54058	3.80304	3.45998	3.20507	4.1624	4.10796	3.43058	3.55564	3.84502	3.36531	3.82193
10700585	2.86629	2.88277	2.84657	2.8058	2.74913	2.73741	2.79632	2.93314	2.70664	3.06281	2.81527	2.87535	2.99786	2.83161	2.73607	2.96645	2.88568	2.8577	2.81743	2.9641
10700586	4.60988	4.88748	3.97265	4.54041	4.50719	4.57668	3.89202	4.56652	4.31443	4.55048	4.60004	4.62685	4.75765	4.90141	4.69308	5.11645	4.86077	4.87384	4.77543	4.61371
10700587	6.91812	6.98632	6.79453	6.85543	6.77001	6.64724	6.64984	6.79289	6.71101	6.80599	6.77322	6.79747	6.57876	6.85443	6.80562	6.54725	6.98162	7.03482	6.53524	6.5594
10700588	10.4865	10.3613	10.502	10.6519	10.5534	10.4722	10.4455	10.451	10.4648	10.6754	10.3759	10.2242	10.6586	10.4378	10.2864	10.2778	10.2422	10.1585	10.3557	10.3071
10700589	4.02307	3.97096	3.52003	3.88247	4.18687	3.87828	4.06127	3.90235	3.66444	3.35337	3.88262	3.80849	4.12787	3.57636	3.91404	4.33218	3.87376	4.32553	4.01009	4.25578
10700590	6.35293	6.32002	6.38757	6.56912	6.35631	6.07601	6.13375	6.56599	6.37145	5.9769	6.2834	6.28108	6.25964	6.39643	6.42411	5.91007	6.42208	6.25001	6.44127	6.3422
10700591	4.19505	4.2941	4.18025	4.32751	4.31636	4.39024	4.20658	4.5943	4.41426	4.08933	4.57631	3.96741	4.7282	4.14086	3.96329	4.23584	4.85966	4.52539	4.57491	4.61025
10700592	4.56418	4.60773	4.65948	5.10921	5.08419	4.07743	4.99137	4.77943	5.26253	5.18156	4.55005	5.06833	5.15977	5.06084	4.42291	4.25915	4.29409	3.98794	4.12552	4.50143
10700593	9.29069	9.23937	8.86615	9.0483	9.1059	9.10393	9.05166	9.20908	8.82555	8.81601	9.25383	9.24872	9.02008	8.87088	9.35499	9.27122	9.20049	9.11812	9.1842	9.31827
10700594	7.14074	7.19731	6.92632	7.2631	7.07184	7.11064	7.30573	6.96307	7.28963	7.00325	7.04035	7.15992	6.93977	6.91543	7.12303	6.96605	6.81081	6.79068	7.27126	7.03638
10700595	3.30312	3.47715	3.82261	3.13745	3.79876	3.55961	3.84377	3.73304	3.65551	3.73154	3.51461	3.6745	3.72012	3.72414	4.23945	3.58643	3.38159	4.0697	3.39432	3.66095
10700596	5.3114	5.95014	5.47501	5.56373	5.36282	5.32086	5.38264	5.67905	5.66247	5.41647	5.51374	5.65538	5.90704	5.62778	5.82846	5.47651	5.73139	5.56729	5.67693	5.49224
10700597	3.32405	3.55724	3.08154	3.51419	3.31352	3.19748	3.27214	2.98463	3.23414	3.37476	3.16648	3.13705	3.29081	3.01214	3.2093	3.49884	3.25633	3.45698	3.06118	3.98331
10700598	2.9066	2.78579	2.9632	3.12518	2.77259	2.8875	3.08648	2.75406	3.05285	3.15847	2.97027	2.8243	3.02617	3.09063	2.92357	2.81232	2.85141	2.77079	3.25551	2.84468
10700599	6.20028	6.21213	6.16699	6.20229	6.50893	6.22644	6.11306	6.11511	6.45771	5.96333	6.43293	6.59158	6.1249	6.43401	5.98078	6.2985	6.17946	6.6465	6.14822	6.51391
10700600	3.99565	3.77121	3.94014	3.79167	3.8167	4.18808	4.29066	4.15095	3.87517	3.70467	3.82215	3.60023	3.88494	4.02667	3.63863	3.86855	3.92838	3.9508	3.73248	4.07869
10700601	6.21345	6.22214	6.08995	6.07506	5.96702	6.3762	6.23911	6.22602	6.32425	6.39277	6.11122	6.18186	5.93217	6.22491	5.93684	5.94606	6.2756	6.09184	6.05	6.29797
10700602	5.72365	5.2101	5.37842	5.13837	5.12046	5.20895	5.13195	5.06778	5.26304	5.32584	5.225	5.21645	5.28062	5.32598	5.21136	5.16879	4.73375	4.91939	4.99359	4.72229
10700603	5.67691	5.30978	5.4946	4.72755	5.57756	5.51525	6.19353	5.12523	5.78815	5.14676	5.61547	5.17128	5.32745	5.36412	4.87817	5.12529	5.35057	5.507	5.69209	5.48012
10700604	8.87705	9.01002	8.90137	8.88464	8.81086	8.88713	8.82637	8.5026	8.8887	8.91994	8.78151	8.70314	8.70995	8.99996	8.83954	8.91175	8.8984	8.71923	8.74249	8.75858
10700605	5.12246	5.12609	4.32882	5.37791	5.38997	5.03346	4.7357	5.52868	5.07869	4.98061	5.36593	5.09225	4.84561	5.58831	5.1093	5.1093	5.27111	4.79229	5.21251	5.16654
10700606	6.72971	6.61528	6.78981	6.43744	6.96698	6.61348	6.85009	6.7194	6.77408	6.39973	6.61282	6.59176	7.19399	6.76813	6.68498	6.74991	6.56401	6.62561	6.47961	6.59704
10700607	8.44605	8.53837	8.58319	8.47203	8.36762	8.67598	8.75786	8.22601	8.5047	8.68672	8.61797	8.55632	8.38267	8.57911	8.64249	8.42718	8.48732	8.36931	8.65271	8.6309
10700608	6.1274	6.2988	5.96295	6.27828	6.33256	6.12037	6.39678	6.34578	6.35181	6.31332	6.37262	6.15903	6.2638	6.23065	5.63036	6.25083	5.92899	6.38697	5.86625	5.99573
10700609	8.32378	8.46683	8.0131	8.42389	8.21252	8.41282	8.25355	8.46852	8.19315	8.28648	8.32858	8.42255	8.72669	8.71476	8.54229	8.49683	8.47437	8.6381	8.56991	8.55996
10700610	3.05029	3.30888	3.22072	2.95777	3.05683	3.32333	2.83209	3.14645	3.1372	2.7893	3.41845	3.39577	3.01365	3.41489	3.4238	3.6554	3.21803	3.51408	3.83829	3.30958
10700611	5.73623	5.48654	5.44704	5.18779	5.81252	6.26177	6.20084	5.8986	6.00871	5.79017	5.66873	5.95719	5.95947	5.82892	5.57293	5.42326	5.85731	5.97253	5.61444	5.60151
10700612	5.67977	5.82888	6.02039	6.1762	5.57396	5.58339	5.73791	5.82264	5.99623	5.80396	5.6225	5.95633	5.78607	5.50311	5.51158	5.43366	5.48834	5.73432	5.76509	5.83811
10700613	4.30134	4.34995	4.49916	4.0877	4.49327	4.35375	4.51848	4.35705	4.49489	3.95631	4.17865	4.48077	4.84014	4.56601	4.45773	4.24581	4.38351	4.24885	3.76649	4.33524
10700614	2.62787	2.72846	2.61064	2.6977	2.47911	2.6067	2.58879	2.75394	2.63703	2.6705	2.64172	2.56789	2.59174	2.73282	2.62635	2.62277	2.57768	2.66706	3.10632	2.55495
10700615	8.59353	8.81885	8.36744	8.93476	8.43533	8.71751	8.48984	8.5409	8.20739	8.31946	8.65425	8.81553	8.64821	8.66754	8.69346	8.86731	8.62613	8.79627	8.92845	8.76962
10700616	4.15131	3.68482	3.6649	3.97027	4.02276	3.78364	3.78616	3.79232	3.75574	3.88431	3.77119	4.11913	3.59078	3.93842	3.91721	3.66244	3.81249	4.03577	3.65588	3.87345
10700617	3.88587	4.12793	3.58933	4.02062	3.49103	3.57277	3.4989	3.39219	3.62466	3.76317	3.36387	3.7846	3.78854	3.08715	3.60449	3.52135	3.11858	3.49191	4.05024	3.33114
10700618	3.15364	3.16455	3.52236	3.40486	2.98037	2.93446	3.16584	2.80273	2.98611	3.39757	3.34269	3.17192	2.90778	3.2699	3.04892	3.18025	3.18002	3.28241	3.08533	2.97946
10700619	5.61723	5.80332	5.61538	5.80462	5.29267	5.61	5.09284	5.43252	5.48481	5.19225	5.81462	5.61397	5.82926	5.52248	5.33679	5.8394	5.81538	5.738	5.96822	5.62307
10700620	3.72162	4.93339	4.15119	4.48943	3.9875	4.49236	4.09841	4.2293	3.30366	4.15514	4.05167	4.36677	4.21327	4.28362	4.79287	4.29189	4.3188	4.27827	4.36142	4.66693
10700621	5.19398	5.10328	5.08979	4.46123	4.88221	5.32767	4.97043	4.57506	5.55114	5.10867	4.8599	4.83529	5.06266	4.92726	4.07607	4.65405	5.0838	4.76686	5.37892	4.82276
10700622	3.28105	3.0738	3.17961	3.93062	3.36863	3.40616	3.03338	3.01442	3.02449	3.31215	3.38591	3.0101	3.16973	3.60247	3.21129	3.42202	2.97348	3.14208	3.48461	3.03058
10700623	7.30132	6.69908	6.6433	7.72176	6.50475	6.45957	6.77943	6.81048	5.85284	5.87491	6.83124	5.57964	6.12879	6.84635	6.94819	7.19052	5.03514	5.50618	5.27366	6.40012
10700624	6.49725	6.36117	6.34784	6.49966	6.61239	6.08576	6.5896	6.25649	6.35988	6.55988	6.13475	6.34725	7.25143	6.6735	6.68938	6.00937	6.71849	6.41578	6.53926	6.54914
10700625	3.01571	2.7009	2.61217	2.81339	2.53834	2.62884	2.50232	2.72084	2.61974	2.74295	2.63386	2.51508	2.92565	2.72495	2.75449	2.9072	2.82075	2.68385	2.70614	2.8296
10700626	9.13664	9.33924	8.81402	9.36656	9.05158	9.32378	9.01121	9.17059	8.89775	8.7639	9.3425	9.34702	9.72475	9.45512	9.3948	9.30015	9.23581	9.27375	9.35437	9.59706
10700627	2.97411	3.09309	2.95411	2.78088	2.83471	2.81676	2.8961	3.03672	2.86926	2.77625	3.06263	2.78424	2.86237	3.03326	2.87209	2.91523	2.93825	2.91385	3.05017	2.88821
10700628	3.3804	4.13297	3.20824	3.60274	3.71989	4.04536	3.86455	3.50497	3.25561	3.36352	3.71091	3.89501	3.66433	3.30283	3.59887	4.20817	3.41481	3.70994	3.44956	3.67177
10700629	5.45081	5.78129	5.67368	5.91203	5.70364	5.6923	5.77019	5.23244	5.37748	5.452	4.94877	5.36032	5.89861	4.87982	5.18278	5.3498	5.19503	5.5793	5.88086	4.84617
10700630	5.22372	4.6666	5.65845	4.32584	5.19399	4.82972	4.24793	3.95424	5.41282	4.15643	4.6708	4.85333	4.15619	5.07872	4.4219	4.92137	4.31919	4.93917	4.53135	4.35968
10700631	5.46115	5.1402	5.37203	5.49211	5.79404	5.49031	5.501	4.89492	5.35528	5.83692	5.13159	5.34372	5.33659	5.11827	5.19317	5.36803	4.71965	5.12252	4.71038	4.9242
10700632	7.87863	8.11917	7.74189	7.98883	7.95399	8.11738	7.90666	7.99411	7.97668	7.83195	8.13115	8.49697	7.90962	8.4808	8.27573	8.28567	8.29794	8.16691	8.35319	8.47318
10700633	2.72589	2.63256	2.85676	2.99536	3.2093	2.65762	2.95978	2.95946	2.70283	2.85392	3.08373	2.89685	2.82786	3.37477	2.9332	2.97933	3.30398	3.04994	2.71812	2.88962
10700634	5.49107	5.63649	5.52415	5.21656	5.75969	5.57587	5.54139	5.77563	5.68618	5.28139	5.78659	5.98151	5.66558	5.49697	5.37109	5.33757	5.52029	5.98114	5.42895	5.45984
10700635	4.46797	4.48171	4.6045	4.63117	4.14981	4.61461	3.70422	4.34089	3.93112	3.20183	4.25527	4.23222	4.23049	4.6617	4.67149	4.08505	4.47508	4.5191	3.5573	4.60997
10700636	10.6715	10.9004	10.6583	11.033	10.7837	10.9287	10.9488	10.8397	10.5835	10.8384	10.9005	10.8686	11.0437	10.8323	10.8289	10.8623	10.6895	10.7119	10.9325	10.911
10700637	5.40438	5.59739	5.16517	4.86368	4.98312	4.69903	4.64211	4.64316	5.09858	4.96008	5.25864	5.14671	4.46956	5.11773	4.89646	4.58135	4.48392	5.00758	5.0804	4.95332
10700638	7.06446	6.72318	7.41039	6.90822	7.07852	7.10129	6.91296	6.95322	7.35829	7.32161	7.19906	7.11132	6.60638	6.82343	7.07429	6.99346	7.54135	6.87128	7.11163	6.71335
10700639	4.39737	4.61218	4.05123	4.29449	4.34133	4.31837	4.40364	4.58829	4.27544	4.27575	4.35074	3.93123	3.6591	4.52187	4.18399	4.59224	4.04879	4.4004	4.28313	4.35537
10700640	3.56304	3.80517	3.77888	4.0298	3.66354	3.25662	4.05779	3.95332	4.32659	4.20601	3.7892	3.59724	3.98254	3.77947	3.70306	3.80354	3.88996	3.5951	3.76615	3.87719
10700641	3.44739	3.31931	3.09855	3.392	3.37972	3.49021	3.22729	3.1871	3.37062	3.963	3.52906	3.60149	3.50223	3.51368	4.09591	3.16627	3.66909	3.69244	3.56298	3.29468
10700642	2.65366	2.68086	2.50493	2.53649	2.55285	2.49355	2.47539	2.49508	2.54129	2.44861	2.65415	2.51062	2.53098	2.7538	2.67287	2.62951	2.7383	2.59146	2.49794	2.62388
10700643	2.36683	2.38675	2.33207	2.33664	2.3664	2.4846	2.40372	2.38026	2.38843	2.45606	2.40331	2.3524	2.34811	2.42075	2.57877	2.47653	2.49039	2.38121	2.43138	2.44599
10700644	4.38353	5.27886	4.24307	5.09013	4.4603	4.78559	3.67095	4.87627	4.18953	4.17987	4.84448	4.43938	5.1404	4.82646	4.80639	4.9691	4.55219	4.44937	5.01153	5.18427
10700645	3.37709	3.40595	3.17232	3.29153	3.70146	3.74509	3.1332	2.98292	3.02653	3.10878	3.19367	2.99334	3.42515	3.0955	3.77938	3.21846	3.8434	3.46212	3.1906	3.41388
10700646	5.78	5.888	5.8262	5.90941	5.82884	5.88139	5.97962	6.11321	5.86272	5.87283	5.71826	5.81445	5.98	6.00883	5.61552	5.93498	6.09291	6.02658	5.86037	5.50562
10700647	3.83447	3.70437	3.54801	3.45651	3.57691	3.71508	3.52586	3.41655	3.52454	3.41137	3.08381	3.17252	3.46561	3.40463	3.47706	3.85683	3.5982	3.55943	3.47559	3.59508
10700648	4.21063	3.83706	4.37913	4.14067	4.5775	3.85999	4.64609	4.44264	3.83843	4.12842	4.00141	3.85556	4.23607	4.3951	3.98071	4.0655	4.32977	3.9098	3.73826	3.88015
10700649	3.52225	3.29914	3.24962	3.64213	3.27537	3.42253	3.58278	3.64255	3.6264	3.71539	3.29409	3.36346	3.13672	3.34979	3.72928	3.42803	3.24241	3.17067	3.83002	3.55104
10700650	5.11547	5.55636	5.04085	5.33501	5.22033	5.29086	5.26453	4.97891	5.16732	5.35309	5.00465	5.54645	5.42458	5.19302	5.4377	5.11822	4.87108	5.67986	4.92685	5.18836
10700651	4.2586	4.28129	4.19471	4.26085	4.23344	4.30028	4.24129	4.30345	4.41123	4.23956	4.14887	4.25647	4.19724	4.42653	4.38701	4.27776	4.23619	4.34046	4.65578	4.37324
10700652	3.31395	2.99836	2.94969	3.23116	3.07972	3.07925	3.37421	3.45067	2.86423	3.33671	3.16668	3.03987	3.06392	3.21649	3.23987	2.95006	3.29757	3.0056	3.34018	3.03747
10700653	3.23867	2.98516	3.01794	3.35287	3.31223	3.21686	4.14987	3.25601	3.35746	3.68935	2.9595	2.8108	3.09768	3.34192	3.13227	2.77765	3.05099	3.21627	3.21898	2.87121
10700654	5.4309	5.41691	4.12446	5.31343	5.7172	5.35244	4.88563	5.66664	4.41091	5.42593	5.58648	5.43198	5.50696	5.6369	5.54031	5.42284	5.39635	5.56856	5.29241	5.86447
10700655	4.83233	5.26609	5.07735	5.17042	5.21705	5.18774	5.15205	5.71504	4.9991	5.31473	4.95385	5.09782	5.70406	5.58164	5.50966	5.42166	5.33069	5.41311	5.81255	5.41354
10700656	6.34322	6.24365	6.74069	6.48995	6.43414	6.69343	6.13255	6.41573	6.48754	6.19046	6.47516	6.36608	6.6755	5.39838	6.18016	6.50719	6.3334	6.52054	5.71264	6.23819
10700657	4.42079	5.29455	3.52844	4.33717	4.01146	4.41173	4.45043	4.77226	3.6801	3.66324	5.01552	4.55191	5.02744	5.11443	5.25563	5.19598	5.02207	5.44933	4.92476	5.34836
10700658	4.15156	4.22806	3.72834	4.0387	4.28704	4.07856	3.96424	3.95647	4.22253	4.30487	3.8716	3.95825	3.9559	4.16645	4.0512	3.76299	4.29963	4.28975	4.10158	3.9157
10700659	2.76926	2.73836	2.61258	2.82209	2.6005	2.81886	2.6043	2.69912	2.55328	2.46709	2.80559	2.61464	2.60756	2.89852	2.61982	3.14608	2.65882	2.82315	2.75926	2.58096
10700660	7.37164	7.15078	7.25875	7.37548	7.09314	7.29504	7.16806	7.38903	7.14763	7.00164	7.01847	6.76818	7.34695	7.27576	7.21559	7.38126	6.997	6.84368	7.21573	7.0873
10700661	3.37139	3.52004	2.9947	3.34739	3.02479	3.21406	2.96155	3.14871	3.16941	3.09997	3.20639	3.3126	3.1909	3.38533	3.56359	3.43966	3.27641	3.15738	3.50136	3.53229
10700662	7.06708	6.43522	7.26625	7.32253	7.40991	6.86875	7.03371	7.11604	7.27186	7.71176	6.47155	6.32652	7.46702	6.51656	6.46992	6.77739	6.43682	6.49092	6.29958	6.37023
10700663	5.09437	4.60207	4.39066	4.90927	4.58521	4.5762	4.74693	4.28757	4.82726	4.03875	4.10811	4.60208	4.86841	4.28795	4.31036	4.60706	4.62743	4.25584	4.57317	4.48117
10700664	6.32724	6.63438	6.49914	6.75484	6.21106	6.46189	7.07499	6.37839	6.11511	6.19014	6.18835	6.47872	6.85844	6.5911	6.28943	6.35719	6.53848	6.48126	6.15792	6.44234
10700665	4.7771	4.57969	4.82036	4.60033	4.98457	4.79618	4.92317	4.83709	4.82037	4.23737	5.20912	4.62575	4.91906	4.82342	4.49592	4.57922	4.92816	4.94119	4.57951	4.56523
10700666	5.81313	5.54266	5.5724	5.4924	6.07014	5.7959	6.39879	6.09334	5.84737	5.4145	5.73894	5.91117	5.19317	5.51668	5.47705	5.64685	5.9467	5.92536	5.43964	5.26831
10700667	8.20616	8.2583	7.97687	8.05719	8.12816	8.22125	8.18268	7.97862	8.17792	8.07014	8.12068	8.2053	8.0486	7.90885	8.1334	8.27432	8.02511	8.21	8.08501	8.14202
10700668	8.31361	8.44262	8.70629	8.04591	8.37629	8.42623	8.60138	8.5146	8.56944	8.59259	8.3076	8.4058	8.36736	8.197	8.15283	8.43096	8.4373	8.23485	8.28851	8.23307
10700669	5.09424	4.64972	4.37935	4.94489	5.37534	4.70192	5.57066	3.61875	5.88796	6.3305	4.53073	4.21544	3.91737	4.87693	5.06266	5.09345	4.34324	4.31634	4.59631	4.57397
10700670	3.48024	3.5568	3.6698	3.99019	3.74779	4.25948	3.92439	3.57952	3.79608	3.76466	3.80686	3.44651	3.1399	3.44284	3.83408	3.58408	4.14945	3.58211	3.89137	4.03306
10700671	3.34261	3.02339	3.16542	3.04423	3.26349	3.10975	2.7985	2.99774	3.02847	3.09527	3.22139	2.95091	3.60248	2.90284	2.8419	3.16599	3.39776	2.92599	3.18651	3.31226
10700672	3.72887	3.61368	4.26835	3.70961	3.5666	4.04988	4.02885	3.6072	4.0469	3.8319	3.72002	3.887	3.57082	3.94589	4.06919	3.52439	4.04455	4.04363	3.867	3.72944
10700673	8.57312	8.68163	8.38774	8.84536	8.4993	8.84023	8.80603	8.49011	8.44004	8.77346	8.49973	8.45679	8.84432	8.63393	8.59823	8.7084	8.3614	8.29829	8.57312	8.27646
10700674	5.27012	5.9871	3.39697	5.62625	5.16287	5.39774	4.05878	6.21873	4.30083	4.47398	6.2402	6.33471	6.30449	5.67094	6.28713	6.1313	6.0335	5.97058	6.25607	6.41907
10700675	3.59106	3.46886	3.39859	3.69749	3.60881	3.50548	3.83086	3.44147	3.25728	3.75556	3.48238	3.34533	3.6344	3.75489	3.39078	3.52622	3.52573	4.01859	3.77562	3.87091
10700676	4.37174	4.51285	4.12449	4.24988	4.16385	4.37964	4.11802	4.22766	4.03178	4.08012	4.37871	4.33004	4.25688	4.7315	3.88788	4.27297	4.81445	4.30826	4.48191	4.01785
10700677	5.49964	5.30239	5.08964	4.9612	4.84259	4.77142	5.068	5.10131	4.96272	5.15846	5.13856	5.26511	4.96	4.86855	4.27727	4.87257	4.79319	4.91466	4.42674	4.91254
10700678	7.03643	6.88533	6.89871	7.21561	6.91629	7.15117	6.97632	7.05422	6.8482	7.14208	6.86836	6.98169	7.31714	7.22451	6.96536	7.0033	7.12982	7.23332	7.08375	7.16201
10700679	7.66148	7.49765	7.51559	7.49005	7.45511	7.8111	7.32269	7.27492	7.49613	7.90625	7.61635	7.53784	7.16391	7.87345	7.54528	7.53972	7.39653	7.21002	7.28205	7.2774
10700680	7.68913	8.042	7.86721	8.11865	7.74952	8.10783	8.02924	7.85169	7.55935	7.74523	8.04641	7.94157	8.38413	8.47417	8.07991	8.00264	8.09631	8.08926	8.17909	8.17713
10700681	9.6941	9.95688	9.74088	9.79942	9.71058	9.83778	9.83338	9.57385	9.71558	9.86776	9.9498	9.99269	9.80163	9.97037	9.92211	9.84097	9.77803	9.82788	9.96281	9.97143
10700682	6.35837	6.84333	6.67231	6.98872	6.40509	6.83933	6.19245	6.25323	5.88325	6.37179	6.66625	6.64304	6.48618	6.29644	6.73095	6.65932	6.45208	6.40591	6.69745	6.56308
10700683	2.34006	2.40721	2.29791	2.39015	2.49969	2.40282	2.34173	2.35486	2.36632	2.43859	2.36784	2.43748	2.32295	2.49535	2.50584	2.38215	2.48869	2.36606	2.53823	2.32536
10700684	6.76337	6.28811	6.92208	6.63594	6.88911	6.45632	7.26275	6.60285	7.01531	7.11043	6.43996	6.58021	6.37172	6.60692	6.63394	6.79151	6.43162	6.36549	6.49542	6.68425
10700685	5.09262	5.2325	5.54179	5.16079	5.14056	5.2486	5.41735	5.65031	5.50986	4.79137	5.03993	5.63295	5.6714	5.41326	5.20208	5.12037	4.96935	5.48697	5.02893	5.25586
10700686	3.39718	3.47101	3.70951	3.26257	3.37186	3.40125	3.52989	3.49599	3.5949	3.49259	3.73239	3.55369	3.72263	3.64442	3.44008	3.85082	3.67243	3.66039	3.48371	3.6846
10700687	3.77358	4.0813	3.62071	4.1518	4.14963	4.10318	3.40188	4.1087	3.94021	4.06211	4.12276	3.61667	4.13011	4.13787	4.14187	3.93234	4.01708	4.30131	3.87412	4.01713
10700688	4.44614	4.15729	4.76241	4.57541	4.21318	3.98688	3.83514	4.22334	4.63923	4.2714	4.02985	4.33994	4.64388	4.28674	3.89471	4.28251	4.38142	4.41012	4.41058	4.07635
10700689	3.4912	3.62306	3.2678	3.94748	3.39437	3.27046	3.35542	3.59016	3.45104	3.59255	3.17351	3.37478	3.19033	3.64996	3.57861	3.6296	3.52531	3.70508	3.44197	3.27472
10700690	7.7307	7.58501	8.02456	7.6839	7.90283	7.30957	8.02977	7.65962	8.31891	8.36704	7.80993	7.58456	7.24871	7.6423	7.76384	7.96803	7.9107	7.44481	7.58662	7.72536
10700691	8.3205	8.46233	8.61647	8.74067	8.6456	8.77393	8.84324	8.4289	8.53786	8.916	8.55728	8.45757	8.55481	8.68026	8.63991	8.70954	8.63076	8.35837	8.66703	8.36479
10700692	2.90726	3.29075	2.80001	3.27337	2.80897	2.87377	3.02588	3.05428	3.00916	2.85876	2.93837	2.99187	2.86846	2.88941	2.85448	3.34167	2.81501	2.93787	2.7433	2.8096
10700693	5.85836	6.09563	4.32698	6.1191	5.43299	5.60685	5.35426	6.35301	4.51732	4.16196	5.9634	5.83983	5.10737	5.74867	6.34901	5.69013	5.92993	6.29712	5.40245	5.93619
10700694	6.39234	6.97152	6.47234	7.02205	6.49455	6.82946	6.46164	6.45934	6.69037	6.65527	6.74531	6.46734	6.72935	6.51929	6.42888	6.72282	6.45049	6.88254	6.82318	6.76765
10700695	5.48878	5.50799	5.48523	5.41062	5.77248	5.59959	5.77218	5.53338	5.69553	5.49673	5.4763	5.58414	5.37907	5.80344	5.44528	5.51606	5.73493	5.68762	5.59627	4.97578
10700696	2.87817	3.275	2.82103	3.74987	3.25196	2.89331	3.35092	3.19842	2.8618	3.01373	3.01444	3.14226	3.12355	3.08174	3.11941	2.98247	3.0939	2.92022	3.25403	3.2112
10700697	7.74279	8.00094	7.54711	7.92142	7.76563	8.14702	8.12102	7.76041	7.64116	7.8102	7.91273	7.89913	8.0199	7.84967	7.71234	7.88907	7.79977	7.77139	7.80915	7.56991
10700698	4.48298	4.42194	4.56786	4.5652	4.40285	4.34525	4.33701	4.67071	4.19161	4.27501	4.49743	4.46693	4.63022	4.28729	4.40912	4.37023	4.50575	4.71052	4.63421	4.56708
10700699	2.96884	3.23463	2.62147	2.96466	2.83643	2.9332	2.84965	2.86988	2.81445	3.41746	2.951	2.74325	2.84134	2.97151	2.98708	2.90624	3.01739	2.9321	2.89182	2.92119
10700700	7.85515	8.63153	7.14938	8.53498	7.68715	8.36341	7.91816	8.06034	7.41379	7.77442	8.60028	8.36801	8.71053	8.52926	8.81716	8.72959	8.45225	8.7162	8.54091	8.86271
10700701	3.38222	3.6979	3.14251	3.35401	3.19959	3.09771	2.96223	3.28609	3.23868	3.30021	2.99665	3.07424	3.15565	3.19313	3.20739	3.10541	3.24055	2.98651	3.40234	3.24831
10700702	3.96948	4.02688	4.04802	3.89678	4.73034	3.89977	4.83523	3.97951	3.85186	3.5835	3.9033	4.16065	4.6305	4.71776	3.93338	4.16232	4.61392	4.07016	4.04092	4.22823
10700703	7.88491	7.71868	7.97711	7.88959	8.06081	7.95159	7.84861	7.6081	7.94133	8.42957	7.6475	7.7607	8.07167	8.161	7.97257	7.99984	7.69021	7.92676	7.77532	7.55035
10700704	4.54771	4.5218	4.68518	4.76623	4.35135	4.69134	3.84189	4.61323	5.01296	4.93887	4.1618	4.69818	4.84904	4.48371	4.6463	4.51234	4.55789	4.10953	4.69459	4.69345
10700705	4.89729	5.62842	5.01545	5.04772	5.01604	5.14538	4.58505	5.07109	4.87874	5.46585	4.82655	4.44698	5.13352	5.29562	4.79822	5.07577	5.28752	5.05071	5.28119	4.87793
10700706	7.11487	6.90451	7.17358	7.21811	7.19455	7.18217	7.39564	7.16137	7.31286	6.96426	6.99406	7.16817	6.52074	7.353	7.21006	6.81057	6.99631	7.20373	7.08971	7.34945
10700707	4.73524	4.64511	4.6241	4.46424	4.94667	4.20618	4.36748	4.98158	4.73311	4.18247	4.3255	4.64303	4.02051	4.5911	4.97229	4.20695	4.44891	4.4042	4.43047	4.16777
10700708	2.58687	2.42704	2.51531	2.49766	2.43753	2.36862	2.53721	2.34083	2.45114	2.50942	2.48697	2.37177	2.42656	2.54771	2.43301	2.49168	2.35189	2.52692	2.59533	2.5236
10700709	2.85548	3.02531	3.05037	3.02936	2.96517	3.15748	2.78832	2.98413	2.76306	2.85162	2.83214	2.922	3.21986	2.95273	2.84162	2.92352	2.74763	3.19761	3.35472	2.74723
10700710	3.41415	3.67422	3.51422	3.26635	3.48071	3.28273	3.81456	3.57224	3.31161	3.55725	3.48852	3.74085	3.43307	3.94434	3.74023	3.62786	3.65409	3.53904	4.27788	3.60057
10700711	8.77633	8.67266	8.76734	8.56688	8.61766	8.63674	8.80632	8.42242	8.68532	8.88527	8.63377	8.57915	8.2822	8.37178	8.68519	8.65618	8.4708	8.42538	8.78703	8.57917
10700712	3.10251	2.95744	3.08743	2.83747	3.11748	2.85465	3.16292	2.89133	3.02948	3.28293	3.09931	3.24954	3.04529	3.42185	3.21142	3.12166	3.14308	3.20419	3.96192	3.22574
10700713	3.31819	3.66598	3.46789	3.74695	3.54035	3.39193	3.31239	3.36248	3.41147	3.58518	3.42504	3.38947	3.42627	3.2379	3.46429	3.2936	3.60697	3.81658	3.342	3.44713
10700714	7.74753	7.90023	7.37167	7.97127	7.71955	7.62306	7.50358	7.75269	7.32117	7.67664	7.60548	7.57908	7.83413	7.63193	7.55418	7.75678	7.87723	7.71672	8.04432	7.84947
10700715	4.04944	3.84456	3.73281	4.22802	4.03984	3.86893	3.79923	3.71869	3.52004	4.07156	3.91436	3.74554	3.88737	3.81273	4.08485	4.04221	3.75417	3.72102	3.80139	4.07528
10700716	9.14446	8.87723	9.185	9.02454	9.11329	8.75726	8.9668	9.0204	9.01408	9.10462	8.87323	8.66969	9.2072	8.66429	8.88692	8.93146	9.10307	8.95782	8.94838	8.56891
10700717	9.20054	9.14476	9.08001	9.07171	8.96571	9.04276	9.1724	8.87407	9.02476	9.13079	9.06347	9.08889	8.78825	9.30312	8.9139	9.01918	8.87746	8.8125	8.99368	8.91467
10700718	6.86196	6.58659	6.68974	6.91774	6.7415	6.63039	6.79046	6.41249	6.68024	6.461	6.84411	6.88129	5.8174	6.76249	6.68666	6.63179	6.68144	6.81514	6.99077	6.60582
10700719	4.10547	4.00627	3.57514	3.91889	3.61389	3.63324	3.59344	3.95599	4.19038	3.62917	4.35904	3.84343	3.58609	3.82222	3.76621	3.93984	3.90052	3.66668	4.00612	3.99004
10700720	10.7785	10.6097	10.6507	10.5201	10.7393	10.5525	10.6009	10.5679	10.6989	10.6741	10.6194	10.9225	10.3924	10.6558	10.6938	10.5958	10.7158	10.6671	10.6573	10.6754
10700721	3.46613	3.33311	3.70152	3.2184	3.32477	3.64241	3.55408	3.12609	3.20121	3.11993	3.09435	3.16172	3.71627	3.5279	3.38714	3.33824	3.41133	3.35117	2.93595	3.33094
10700722	2.76866	3.20955	2.85786	2.94953	3.29665	2.80944	2.92173	3.03338	3.12791	3.37424	3.16332	2.95307	3.04051	2.88099	3.05939	2.76269	3.03031	2.7998	2.99512	2.83373
10700723	7.84824	7.85868	7.59546	7.98517	7.88946	7.81881	7.65113	7.86771	7.55042	7.35941	7.7676	7.81512	7.76931	7.61702	7.94525	7.83609	7.97489	8.05997	7.69066	7.763
10700724	3.20893	3.45841	3.19735	3.35535	3.32669	3.65068	3.15554	3.4214	3.21709	3.16694	3.13079	3.63092	3.57193	3.79299	3.1877	3.69736	3.42131	3.74492	3.7558	3.56186
10700725	7.04501	6.86219	6.81112	6.50004	6.9186	6.80303	7.15316	6.53211	6.91769	6.97933	6.7285	6.32065	6.64439	6.77282	6.55279	6.61507	6.70993	6.45311	6.841	5.88241
10700726	4.42422	3.96418	4.27599	3.5177	4.45817	3.75431	4.83744	4.25967	4.04902	3.71434	3.77261	4.55832	3.66107	3.88064	4.06596	4.17974	4.55584	4.51819	4.01893	4.19554
10700727	4.46701	5.07857	4.42661	4.5254	4.21776	4.36087	4.58064	4.68741	4.51809	4.31713	4.15053	4.19176	4.88749	4.82723	4.74927	4.63699	3.88874	4.81907	3.99282	4.31163
10700728	5.0481	4.79316	5.11858	5.35355	5.06678	5.06841	5.08123	5.02445	4.99378	5.02978	5.19867	5.34038	4.90608	5.31516	4.96243	5.0646	4.97017	5.30199	5.10905	4.99595
10700729	6.48937	6.4844	6.46338	6.33015	6.4823	6.61963	6.49651	6.6482	6.44787	6.49765	6.59448	6.40484	7.03304	6.52998	6.65386	6.40089	6.71393	6.43818	6.5399	6.35264
10700730	4.7766	5.33464	3.41952	5.42849	4.8033	5.36271	4.25409	5.0078	4.23242	4.23646	4.9518	5.33517	5.99528	5.55018	5.56368	5.69695	5.6956	5.57743	5.46459	5.51032
10700731	4.93256	4.46495	4.08201	4.61005	5.08704	4.60478	3.95063	4.41821	3.69866	3.92974	3.96494	4.51258	3.73154	4.74015	4.48331	4.3416	4.13607	4.28283	3.94777	4.44971
10700732	4.69805	4.82103	4.72275	4.65596	4.83031	5.404	5.92106	5.49329	5.04438	4.30604	4.95114	5.43545	4.8882	5.30927	4.9907	4.62397	5.09983	4.7674	5.22553	4.91222
10700733	5.30145	5.10523	5.33052	5.15773	5.34551	5.01675	4.79612	5.8061	5.19861	5.301	5.12798	4.70707	4.94782	5.05485	5.22714	5.39023	5.57904	5.29487	5.30754	5.28137
10700734	8.07275	7.88467	7.63439	7.9153	8.04932	7.87497	7.93666	7.70974	7.92404	7.87265	7.92774	8.11156	7.36588	7.90587	8.06089	7.72541	7.85074	7.93466	7.93185	7.85427
10700735	6.50882	6.57683	6.82568	6.69238	6.95799	6.91361	6.97845	6.52014	6.57178	7.15707	6.1016	6.57536	6.13361	6.15966	6.43714	6.16065	6.46637	6.18004	6.26095	5.83566
10700736	7.32548	7.47268	8.09711	7.46034	7.69818	7.8296	8.18286	7.88567	7.92699	8.18598	7.73621	7.62815	7.527	7.50101	7.77099	7.51977	7.75478	7.30364	7.30821	7.58193
10700737	3.01739	3.0848	3.08624	3.15803	3.27759	3.2465	3.46156	3.24737	2.96658	3.26355	3.34363	2.99708	3.47728	3.26758	3.29789	3.22943	3.12366	3.10977	3.16931	3.35845
10700738	6.92384	7.13846	6.96187	6.97072	6.77753	7.30071	7.53604	6.97372	6.90662	7.06622	7.12429	7.34321	7.20088	6.94449	7.07499	7.07212	7.16539	7.25353	7.13018	7.17175
10700739	4.61116	3.81765	4.13838	3.84936	3.61461	4.91569	4.26018	4.65774	4.12203	3.98063	3.83684	4.46075	4.19561	4.01952	4.24768	3.76169	4.62834	3.88112	3.87916	3.81194
10700740	6.06512	5.93819	6.31737	6.21363	6.1817	5.97684	6.02482	6.26712	6.59044	6.85872	5.66614	6.05998	6.01648	5.51768	5.9224	6.10014	5.72887	6.08985	5.3667	6.46729
10700741	6.55349	6.09308	6.53779	5.92247	6.38717	6.13402	6.45284	6.37601	6.66686	6.6178	6.19574	6.46085	5.95009	6.37565	6.09624	6.16962	6.26676	6.27739	6.50177	6.44354
10700742	3.50461	3.71867	3.80853	3.2101	3.35161	3.25924	3.33557	3.06365	3.82917	3.39666	3.54372	3.27314	3.80356	3.80277	3.43871	3.70299	3.65713	3.78151	3.31573	3.42493
10700743	5.72965	5.43232	4.58499	5.82031	5.50405	5.20121	5.46593	6.05591	4.66946	4.45468	5.8706	5.48272	6.02834	5.25387	5.94553	5.70921	5.5851	6.01392	5.53478	6.13266
10700744	4.39673	4.40757	4.77263	4.58918	4.52006	4.95504	4.6304	4.20231	4.65965	4.8271	4.47734	4.23245	4.46128	4.95247	4.74572	4.66183	4.63505	4.57107	4.93022	4.62044
10700745	4.7862	5.01645	4.7331	4.50049	4.75746	4.32374	4.5366	4.54076	5.0609	5.16507	4.61219	3.91726	3.9845	4.35121	4.9986	4.86139	4.91483	5.0218	4.31591	4.5005
10700746	4.40699	4.54192	4.87957	3.89472	4.14552	4.4348	4.22637	4.9621	4.51711	4.56115	4.48272	4.77846	5.12403	4.7767	4.27362	4.2628	4.16572	4.26497	3.66431	4.41927
10700747	3.68048	4.15158	3.1634	3.54097	3.6595	3.64145	3.58267	3.69286	3.36106	3.57317	3.55067	4.44388	3.99491	4.03445	3.82304	3.78753	3.97874	3.93063	4.11038	4.06441
10700748	3.65629	3.93691	4.58431	3.62623	4.23776	4.00065	4.02093	4.11814	4.01051	3.97966	3.67468	4.02947	4.03571	3.8211	4.01084	3.76295	4.624	3.86062	3.94507	3.78383
10700749	9.76644	9.86843	9.63586	10.1116	9.83717	9.41755	9.52986	9.73136	9.8018	10.2556	9.78739	9.68859	9.99694	9.89249	9.7689	9.69098	9.70131	9.80316	9.94709	9.65584
10700750	4.54192	4.76287	4.71205	4.02909	4.36982	4.34458	4.95993	4.58547	4.43712	4.4934	4.83152	4.30988	4.14065	4.23591	4.52995	4.49705	4.09818	4.65308	4.711	4.52685
10700751	3.62418	3.40203	3.8525	3.96203	4.37339	3.52086	4.35609	3.5008	4.46478	5.48192	3.31419	3.04811	3.31956	3.24695	3.29226	3.12048	3.08714	3.20553	3.90861	2.76854
10700752	7.65965	8.21603	7.67422	8.10221	7.65566	8.13375	7.75182	7.74434	7.5712	7.31427	8.28644	8.24083	8.30588	8.08624	8.20418	8.19046	8.27866	8.48929	8.40409	8.15408
10700753	11.0322	11.1191	11.2605	11.0745	11.1051	11.1747	11.3925	11.1622	11.2139	11.2193	10.9581	11.0565	11.1837	11.1155	10.9068	10.8761	10.904	10.8929	11.0298	10.8552
10700754	4.43805	4.05806	4.13733	4.38564	4.32706	4.12553	3.46039	4.3302	3.85081	4.09623	4.57979	4.24431	3.85596	4.4913	4.49426	4.57122	4.6591	4.24045	3.9917	4.23357
10700755	3.90613	3.7846	3.95499	3.46263	4.05877	3.3536	3.90521	3.56303	3.62807	4.1408	3.72747	3.85104	3.74752	3.78454	3.83517	3.89312	3.60022	3.93953	3.2561	3.77231
10700756	5.80773	6.49934	5.67294	6.01111	5.87511	6.07494	5.01844	6.01174	5.30517	5.2821	6.30837	6.48593	6.13516	6.00192	6.21114	6.48238	5.91961	6.70747	5.68384	6.46312
10700757	4.02379	3.70304	3.6234	3.82208	3.66723	3.64054	3.72153	3.56102	3.76832	3.77709	3.60299	3.62711	3.88597	3.71033	3.94879	3.5616	3.65205	3.65303	4.14894	3.3099
10700758	5.79653	6.15102	6.1973	5.88955	5.61296	5.68968	5.66599	5.57334	5.53844	5.44932	5.83867	5.98599	6.20402	5.59161	5.27004	5.67935	5.68519	5.46074	5.20392	5.76532
10700759	4.61267	4.71501	5.20436	4.79949	5.05112	5.38205	4.61221	4.89024	5.22791	5.32739	5.03946	4.97779	5.4622	5.52909	5.36445	4.51506	4.86622	5.31624	4.85346	5.42511
10700760	6.90855	7.03958	6.82362	7.00472	6.9602	7.01301	6.71654	6.88019	6.8984	7.08923	6.66954	6.6967	6.92661	7.21667	6.54097	6.73014	6.98981	6.83792	7.05642	6.77915
10700761	3.64817	4.15189	3.84905	4.61766	3.95878	3.73718	3.67373	4.30698	3.42539	3.3362	3.76483	3.69799	3.80656	3.64608	3.88821	3.92569	4.01724	3.73419	3.71155	3.77629
10700762	3.33281	3.54807	3.65467	3.66934	3.28945	3.37244	4.17332	3.15938	3.81165	3.51366	3.3948	3.46604	3.75065	3.70665	3.29648	3.36637	3.5058	3.24748	3.34707	3.66473
10700763	6.07096	5.67112	6.15907	6.05454	6.40752	5.54481	6.2169	5.97898	6.30543	6.43022	5.96844	5.71504	5.90214	6.4169	5.65055	5.54844	5.29559	5.56876	5.92363	5.7343
10700764	4.39065	4.19829	3.98655	4.18225	3.96634	4.00652	3.99179	4.17734	4.10827	4.54094	4.06456	4.61005	4.16825	4.5536	4.18423	3.97298	4.19652	4.36032	4.20321	3.92457
10700765	3.30548	3.90355	3.51864	3.67483	4.2004	4.01543	4.14942	3.76611	4.09111	4.0769	3.90258	3.80549	3.72342	3.70077	3.84504	3.86536	3.33057	3.5435	3.45119	3.78485
10700766	5.91205	5.66062	6.01687	5.90773	6.05201	5.97219	6.25479	6.24608	5.86646	6.16709	5.94869	5.92256	5.35606	6.20392	5.68926	5.97322	5.85503	5.82143	5.01152	5.8938
10700767	5.21474	5.03242	4.83296	4.68308	4.87869	5.34196	4.95946	4.97266	5.21773	4.65713	5.13467	5.06027	4.85814	5.13347	4.93541	5.07531	4.70177	4.84929	4.99456	4.66601
10700768	2.94041	2.88517	3.02879	2.97114	2.88939	2.64276	2.69504	2.87642	2.91276	2.93055	2.81852	2.8189	2.92223	3.16883	2.98506	3.08708	2.66655	2.67622	3.35117	3.06046
10700769	6.418	6.41833	5.63975	6.10655	6.04822	5.9725	5.76055	5.48883	6.09454	6.33926	6.23767	6.36847	6.24352	6.5435	5.52271	6.4612	6.01893	6.44523	5.98821	6.05743
10700770	4.03261	4.31137	3.62626	4.36706	3.76752	3.90045	4.10698	4.16068	4.11084	4.2261	3.84289	4.1111	4.55412	4.24256	4.36979	4.11112	4.27786	3.82496	4.44349	4.09726
10700771	11.2738	11.1837	11.3476	11.2942	11.2917	11.3455	11.3228	11.1696	11.3258	11.344	11.2466	11.2662	11.1976	11.2952	11.2985	11.2922	11.112	11.3406	11.3474	11.4036
10700772	4.17037	3.9034	3.89933	4.05417	4.08153	3.88642	3.88936	4.16267	4.28593	4.16845	4.14456	3.79942	3.75495	4.0309	3.93153	4.0082	3.9386	3.92393	3.41683	4.0329
10700773	3.80887	3.39501	3.27498	4.25178	3.65495	3.88893	3.8931	3.64532	3.3474	4.14353	3.2886	3.74128	3.73378	4.07484	3.66441	3.7733	3.19868	3.40339	3.69334	3.75062
10700774	4.98173	6.21794	4.33538	5.90227	5.04234	5.93315	5.12868	5.38665	4.6767	4.80881	5.90578	5.94573	6.05272	5.65069	6.34345	6.03319	6.09632	6.13959	6.47879	6.13619
10700775	4.53408	4.95982	4.87793	4.48132	4.42839	5.54225	4.92556	4.81492	5.11893	4.36579	4.93126	5.01951	5.10262	4.96742	4.74133	4.84999	5.13848	5.32694	4.70052	5.10145
10700776	5.32648	5.35028	5.34873	5.52966	4.99356	5.54707	5.51742	5.59194	5.63434	5.44893	5.18507	5.15485	5.51458	5.45341	5.30388	5.44141	5.39562	5.50759	5.47895	4.95707
10700777	4.88714	4.72262	4.7984	5.01028	4.85216	4.48599	4.41039	4.61052	5.14273	4.6155	4.68372	4.79792	4.18677	4.44941	4.50486	4.92855	4.91058	4.78597	5.21702	4.8046
10700778	2.95678	3.23209	3.42062	3.0582	3.58386	3.02829	3.00748	2.70382	3.98897	3.45825	3.24116	2.96644	3.18285	3.22401	3.53223	3.22523	3.19112	3.17899	2.96317	3.11477
10700779	6.19277	6.66243	5.60737	6.40149	6.24122	6.18834	5.78122	6.91682	5.48383	4.97305	6.83316	6.63555	6.82815	6.74324	6.38606	6.65731	6.82454	6.11206	6.37603	6.25391
10700780	2.66761	2.50177	2.57778	2.84269	2.54574	2.64475	2.57394	2.54801	2.47314	2.60847	2.63351	2.61452	2.61934	2.65318	2.44218	2.50611	2.66034	2.39717	2.46425	2.7041
10700781	5.16546	5.49434	5.27032	4.3111	4.73445	4.3484	5.0827	5.44702	5.18162	4.82416	4.99199	5.23476	4.68876	5.17589	5.25016	4.67738	5.05989	5.18068	5.45363	4.50763
10700782	8.76176	8.9152	8.79221	8.93133	8.72404	8.83477	8.8374	8.64021	8.47906	8.77781	8.97271	8.83535	9.17451	8.94391	8.96749	8.86119	8.84494	8.94845	8.90718	9.15813
10700783	2.86593	3.1156	3.22532	3.43124	2.89766	3.07644	3.15089	3.6744	2.77229	2.85599	2.96014	3.13384	3.08121	3.58469	2.91794	2.99394	3.03976	2.93301	3.87855	3.01472
10700784	4.32964	4.07285	3.81689	4.25359	4.62558	4.01698	3.67816	4.04176	4.01207	4.15357	3.96313	3.62925	4.31858	3.88981	4.17166	4.00791	3.73171	3.92791	4.10834	4.19023
10700785	4.41873	3.98576	4.09989	4.72066	4.36582	4.10167	4.15759	3.83721	4.16716	4.17013	3.84455	4.44483	4.6627	4.06182	4.10942	4.72515	4.3571	4.58641	4.75097	4.22215
10700786	7.17026	7.84806	6.78708	7.59493	6.91644	7.5599	7.08555	7.0138	6.7931	7.09872	7.48446	7.82235	8.23048	7.46208	7.8309	7.71216	7.33565	7.59575	7.48867	7.85843
10700787	4.92469	5.12847	5.08745	4.64599	4.65898	4.72245	4.76405	4.64237	4.67784	4.79807	4.76692	4.80703	4.64386	4.61145	4.74351	4.66542	4.39543	4.81718	4.20881	4.61922
10700788	4.10935	3.99181	4.70736	4.50749	5.11763	4.11748	4.28359	4.42554	4.07095	4.66328	4.15129	3.86879	4.31539	4.25628	3.86656	3.85848	3.86337	4.34368	3.73656	4.33419
10700789	3.4595	3.6802	3.79014	3.60162	3.76637	3.79401	3.98964	3.75544	3.96255	3.94355	3.90531	3.62141	3.79067	3.54817	3.60539	3.70221	3.73517	3.79117	3.27535	3.70354
10700790	3.22675	3.07685	2.99101	3.13321	3.08317	3.33254	3.19062	2.77108	2.96718	3.16705	3.14553	2.92822	3.00933	3.2281	3.54964	3.20829	3.11547	3.33564	3.2111	3.05184
10700791	11.3427	11.3194	11.1302	11.3235	11.3289	11.4027	11.3776	11.5236	11.2075	11.2856	11.3018	11.334	11.105	11.4728	11.3318	11.2394	11.33	11.4547	11.2736	11.2952
10700792	9.54219	9.66101	9.3088	9.37385	9.36664	9.57917	9.35154	9.55487	9.03433	8.61909	9.63432	9.58913	9.66807	9.83443	9.62352	9.61252	9.51951	9.48935	9.59458	9.59322
10700793	4.18929	4.27416	3.77828	4.39586	4.35553	4.00768	4.09949	4.19777	4.28071	4.06774	4.05044	3.96284	4.00835	3.98581	3.9802	4.37966	4.10934	3.85734	3.85499	3.94582
10700794	6.97479	7.15606	7.15656	7.28327	6.88287	7.19947	7.53941	7.17253	7.43586	7.54037	7.22545	7.02172	7.18918	7.11503	6.96023	7.16473	7.12101	7.10585	7.16553	7.186
10700795	5.71057	5.63954	5.67435	5.77701	5.60851	5.61664	5.79381	5.71799	5.46775	5.29675	5.56408	5.28709	5.7714	5.44831	5.51044	5.68025	5.66945	5.56271	5.11671	5.67976
10700796	8.43641	8.5969	8.46804	8.54488	8.26725	8.48874	8.47977	8.51465	8.43717	8.46757	8.45927	8.60317	9.26745	8.56929	8.53155	8.55995	8.58624	8.47961	8.58418	8.59304
10700797	4.33386	3.95449	3.96653	4.69909	4.51631	4.032	4.22896	3.72379	4.99542	4.27926	3.98401	3.66673	3.68355	3.54317	4.03831	3.99524	3.63052	4.02972	4.00724	4.00321
10700798	7.15886	7.62756	7.23625	7.42038	7.14602	7.45826	7.47703	7.36121	7.03482	7.36107	7.40869	7.53216	7.15076	7.49676	7.58102	7.49219	7.66869	7.60183	7.40172	7.57275
10700799	5.70045	5.43744	6.28722	6.10115	5.94099	5.92624	5.79565	5.53134	5.55907	5.74802	5.64153	5.36165	6.09013	6.197	5.50234	5.60105	5.58533	5.87122	5.59564	5.62109
10700800	2.84938	2.9315	2.54453	2.943	3.02933	2.68448	2.684	2.69199	2.5272	2.68019	2.95008	3.02655	2.70349	3.94195	3.06076	3.11599	2.78972	2.96507	2.742	2.99757
10700801	3.67526	3.33021	2.88846	3.83957	3.25886	3.11883	3.04596	3.167	3.23737	2.84327	3.33927	3.26818	2.6928	3.29847	2.94016	3.05134	2.92675	3.16828	3.09471	2.91039
10700802	8.49577	8.32606	8.47598	8.38188	8.40804	8.40161	8.48339	8.12777	8.53602	8.37832	8.27936	8.42942	7.81367	8.29375	8.39228	8.28607	8.38729	8.20115	8.20233	8.11773
10700803	7.44887	7.8101	6.82931	7.49353	7.568	7.52906	7.51475	8.0769	7.15863	6.90906	7.74182	7.76029	8.02347	8.17556	7.68008	7.7206	7.9725	7.91223	7.6997	7.89149
10700804	2.83212	3.05712	2.8273	2.81535	2.81196	2.69615	3.04731	2.93702	2.67935	3.14971	2.71908	3.05393	2.91259	2.70875	2.65795	2.92723	2.62193	2.73418	2.76486	2.66022
10700805	8.30713	8.3411	8.20531	8.39796	8.20864	8.16054	8.08677	7.72851	7.98857	7.78815	8.24284	8.22281	8.45009	8.20887	8.37761	8.29416	8.20249	8.26031	8.47289	8.16326
10700806	7.17351	7.47712	7.65803	7.29131	7.25084	7.36291	7.33574	6.9452	7.46406	7.74408	7.20829	7.11744	7.18721	7.11623	7.44936	7.24954	6.90467	6.88899	7.24665	7.28536
10700807	4.72799	4.50063	5.00637	4.82556	5.1612	4.8303	5.16231	4.80178	4.91799	4.91769	4.94613	4.60278	4.15729	5.20053	4.168	4.50007	4.67816	5.04567	4.87198	4.75131
10700808	2.50801	2.70078	2.40131	2.66783	2.37919	2.46286	2.40048	2.41654	2.55627	2.48344	2.40225	2.64416	2.56537	2.4379	2.46542	2.73958	2.52263	2.61796	3.09848	2.48216
10700809	2.71253	3.0948	2.69567	3.25274	2.90678	3.08636	2.70146	2.90896	2.76292	2.82766	2.75419	3.01333	2.96081	3.03585	3.21936	2.99822	2.68484	3.06986	3.30305	2.94625
10700810	7.91343	7.91144	7.94453	7.43037	7.9039	8.31063	8.06961	8.19972	8.13674	7.5402	8.2096	8.08515	7.82396	7.9586	7.65943	7.92067	8.22743	7.81699	8.14249	7.87458
10700811	6.67956	6.32661	6.06092	6.61236	6.44273	6.29475	6.75019	6.57325	6.81595	6.32548	6.67792	6.51634	6.21872	6.45054	6.36692	6.55073	6.43547	6.42013	6.11559	6.45181
10700812	3.77099	4.28161	3.71337	3.80057	4.03035	4.19893	3.84399	4.20057	3.86706	4.13725	4.36517	4.12832	3.94025	3.50951	4.36023	4.06636	4.26318	3.76731	4.64093	4.14744
10700813	8.15444	8.48134	8.19153	8.30475	8.17635	8.5681	8.43675	8.31286	8.25766	8.40489	8.47543	8.4412	8.78512	8.54265	8.38915	8.61856	8.45169	8.4872	8.34373	8.58601
10700814	5.54342	5.64299	5.21927	5.85756	5.60482	5.90116	5.92722	5.91214	6.1028	6.0806	5.59058	5.46583	5.5209	5.91184	6.03868	6.11244	5.57303	5.40857	5.89191	5.79827
10700815	7.40829	6.6027	7.31257	7.41566	7.29077	7.10613	7.29464	7.01178	7.38986	7.67169	6.90305	6.7215	7.01349	7.17453	6.88033	6.75921	6.71721	6.74828	6.50315	6.91466
10700816	4.62287	4.73888	4.74619	5.25888	4.28888	4.87148	4.7932	3.87368	4.16895	4.68407	4.52856	4.40784	4.89117	5.12072	4.42104	4.39189	5.06014	4.68722	3.85078	5.06129
10700817	4.09218	4.02907	3.79472	4.0494	4.17366	3.49449	3.39835	4.1907	3.69627	3.93692	3.99575	3.86692	3.94058	4.11548	3.75409	3.86627	3.74161	3.80254	3.6985	3.72564
10700818	6.80983	6.77555	6.60654	7.26913	7.05842	7.07617	7.25415	6.75457	6.63955	6.96913	6.64763	6.4909	7.65301	7.1164	6.58761	6.84409	6.71675	6.52359	6.49079	6.79991
10700819	8.41818	8.63151	8.3917	8.88872	8.52315	8.90275	8.73504	8.64267	8.4748	8.29174	8.62434	8.67518	9.83047	8.98136	8.51042	8.7652	8.54575	8.58687	8.55361	8.66209
10700820	10.7579	11.0409	10.5879	10.9506	10.7091	10.9975	10.9622	10.754	10.6903	10.6659	11.0289	11.1327	11.208	11.0471	11.0076	10.9774	10.9798	11.0441	11.016	11.0555
10700821	3.9252	3.85603	3.97786	4.06344	4.13579	3.96274	3.88344	3.89155	3.90289	4.14429	3.93851	3.80739	3.84897	3.88744	3.69031	3.68278	3.86517	3.77268	3.89952	3.75195
10700822	3.99079	3.77121	3.94146	3.82346	3.80337	4.19535	4.40801	4.07634	3.89971	3.97772	3.83773	3.60023	4.04521	3.71749	3.6526	3.67376	3.89861	3.81825	3.64482	4.00561
10700823	8.71543	8.64939	8.71676	8.27822	8.76272	8.794	8.80831	9.01092	8.71069	8.74049	8.69854	8.76402	8.62874	8.68253	8.7917	8.76557	9.03506	8.66604	8.70417	8.82549
10700824	8.57036	8.42317	8.07716	8.48271	8.50399	8.45967	8.51173	8.82231	8.32196	8.48882	8.43581	8.51634	8.5712	8.43348	8.53543	8.62322	8.1956	8.41212	8.2978	8.56308
10700825	4.33997	4.60753	4.09075	4.07255	3.91707	4.70013	4.05848	4.52426	4.28159	3.94618	4.88488	4.54541	4.31508	4.80465	4.21936	4.52833	4.63062	4.69155	4.8857	4.35119
10700826	4.25291	4.5751	3.9393	4.97748	4.29699	4.1355	4.59238	4.50545	4.36455	4.20199	4.22753	3.8274	4.07662	4.78873	4.40214	4.99684	4.00238	4.44107	3.68019	4.40109
10700827	3.44787	3.62946	3.09038	3.22158	3.50269	3.23731	3.21969	3.22141	3.31798	3.72752	3.35321	3.81455	3.38521	3.91693	3.27006	3.73748	3.16635	3.25016	3.58148	3.38474
10700828	6.52859	6.61858	6.14774	6.55339	6.11011	6.6223	6.57142	6.95571	6.0991	6.33909	6.77601	6.85541	7.34745	7.12136	6.77461	6.87214	6.77484	6.85036	6.23345	6.78555
10700829	5.35137	5.6416	5.92711	4.94478	5.46688	5.31429	5.3952	5.3472	5.51488	5.50224	5.37488	5.54915	5.13545	5.94465	5.34721	5.60954	5.35972	4.95698	5.48058	4.82032
10700830	3.00821	3.03924	3.11541	2.86638	2.94185	3.14124	2.96063	2.83123	2.90657	3.02972	2.95275	2.9034	2.88472	3.18479	3.3712	2.99405	2.78455	3.11032	2.76629	2.97499
10700831	6.5744	6.57706	6.46879	6.97946	6.35212	6.87244	6.89377	6.77475	6.33355	6.65669	6.31385	6.52639	6.99897	6.3949	6.26109	6.14273	6.30186	6.24503	6.02052	6.11088
10700832	3.07288	3.13182	3.40741	3.50679	3.73698	3.40981	3.46105	3.37009	3.39643	3.0762	3.22602	3.21455	3.06664	3.74894	2.98268	3.46627	3.34715	3.30247	3.45513	3.54813
10700833	6.85439	6.48894	7.15155	6.48807	6.57123	6.50009	6.79911	6.63844	6.81334	6.70865	6.68295	6.67416	6.3068	6.94807	6.43456	6.59018	6.67566	6.73358	6.47203	6.27583
10700834	6.46194	6.24847	6.54086	6.25718	6.45613	6.13346	6.32039	6.29361	6.31842	6.41715	6.19828	6.16141	6.37124	6.44305	6.38023	6.24884	6.24741	6.23507	6.13417	5.9806
10700835	3.30237	3.49592	2.90297	3.85927	3.45801	3.5531	3.31348	3.83278	3.18042	3.02993	3.67176	3.32282	3.94491	3.21826	3.35185	3.42832	3.62912	3.29596	3.69782	3.41396
10700836	3.12299	2.9192	3.27409	2.92069	3.29277	3.05348	3.3007	3.38315	3.03775	3.63928	2.71683	3.0559	3.18955	3.11911	3.18191	2.9289	3.28757	3.23513	2.92905	3.12304
10700837	2.46406	2.4735	2.64053	3.0456	2.73061	2.47972	2.44331	2.55432	2.71953	3.03423	2.51868	2.70736	2.74523	2.71615	2.47592	2.69577	2.62265	2.70941	2.76025	2.54909
10700838	3.22661	3.01636	3.00304	2.96058	3.00491	2.88535	2.89835	2.93464	3.09753	2.97481	2.74847	2.89512	3.09852	2.88771	2.77816	2.94902	3.08997	2.9141	3.38191	2.84887
10700839	7.37527	7.47352	7.11922	7.40533	7.64413	7.5336	7.42044	7.59173	7.67425	7.43523	7.33576	7.51671	7.42624	7.6869	7.28627	7.46371	7.36651	7.18893	7.46247	7.4087
10700840	5.39699	5.19888	5.48077	5.26167	5.36775	5.24391	5.18231	5.29848	5.09478	5.37884	5.36907	5.31201	5.43692	5.19635	5.17545	5.45924	5.20719	5.34938	5.10104	5.43325
10700841	7.1159	7.36276	7.61963	7.26682	7.54554	7.39019	7.87397	7.52869	7.38036	7.46994	7.43225	7.50618	7.46302	7.63259	7.45242	7.34263	7.71654	7.58306	7.60155	7.31513
10700842	3.99254	4.31651	4.30627	4.26073	4.53933	4.36458	4.31327	4.66428	4.0105	4.42539	4.37388	4.42077	4.34782	4.3728	4.29356	4.56993	3.99988	4.31853	4.23104	4.12631
10700843	5.90182	5.86495	5.77322	6.04213	5.87375	5.68807	5.4934	5.91108	5.82313	5.97042	5.56288	5.80554	6.17296	5.55896	5.72679	5.92396	5.56749	5.90472	5.52724	5.46978
10700844	3.62456	3.76204	3.36567	4.18118	4.14224	3.91521	3.49744	3.95375	3.58965	3.39494	4.1308	3.84746	4.05132	3.71884	3.75479	3.68441	4.06606	3.79591	4.00643	3.73586
10700845	6.1883	6.20281	6.31015	5.96746	6.47273	6.47989	6.1339	6.41823	6.57229	6.46612	6.1681	6.09146	6.40003	6.10733	6.1671	6.23624	6.26879	6.17263	6.08303	6.09361
10700846	2.80273	2.62606	2.46877	2.55959	2.87314	2.81695	2.62939	2.97573	2.72252	2.67222	2.82563	2.66645	2.59404	2.6705	2.78835	2.76032	2.74786	2.73554	2.62874	2.87575
10700847	9.56227	9.3911	9.44678	8.89816	9.67889	9.08191	9.44124	9.7116	9.69829	9.75207	9.316	9.11025	9.60247	9.1001	9.13285	9.1408	9.60492	9.23116	9.0439	9.2242
10700848	3.31631	3.02305	3.06701	2.92499	3.03969	3.15628	2.86093	3.00897	3.09216	3.08086	3.22147	3.11173	3.17181	3.50809	3.16657	3.07704	3.19232	2.93813	2.87989	2.98654
10700849	6.51296	6.17352	6.35193	6.37692	6.3138	6.16363	6.39472	6.03479	6.40179	6.91809	6.01289	6.15933	6.0897	6.39119	6.5173	6.09818	5.2166	6.04003	6.27724	6.31899
10700850	5.20106	4.68274	4.66397	4.84389	4.53513	4.97969	4.81338	5.37865	5.03775	4.86667	4.53084	4.77524	5.11466	4.84176	4.80683	4.64258	4.83794	4.7084	4.35853	4.45871
10700851	3.63231	3.65766	3.48771	3.40909	3.82256	3.47857	3.93618	3.63016	3.49996	3.55534	3.57379	3.31009	3.63895	3.45211	3.53958	3.43196	3.36489	3.72693	3.10213	3.54629
10700852	9.64595	9.77025	9.63029	10.0996	9.87286	9.76571	9.66437	9.85576	9.77308	10.2372	9.86368	9.75317	9.58012	9.71397	9.69537	9.75759	9.69434	9.64619	9.80511	9.87546
10700853	3.33437	3.57179	3.01448	3.31114	3.6872	3.13105	3.18661	3.32689	3.29399	3.36604	3.70235	3.54224	3.07581	3.22942	3.36746	3.5398	3.22343	3.15189	3.26216	2.77392
10700854	7.49283	7.168	6.87286	7.30529	7.10646	7.26701	7.39	7.22047	7.26347	7.36596	7.17069	7.28195	7.37748	7.25051	7.64243	7.37144	7.29775	6.91865	7.16642	7.45081
10700855	5.20032	5.50058	4.28842	5.89817	5.17391	5.29241	4.98697	5.84193	4.58102	5.72008	5.63649	4.50908	4.67516	5.45448	5.17793	5.07195	4.85392	4.57495	4.99907	5.27123
10700856	3.12747	3.85447	3.7346	4.14564	3.26748	3.39307	3.47495	3.47177	3.43755	3.03652	3.54694	3.38052	3.46804	3.409	3.59515	3.72133	4.09516	3.15577	3.1751	3.32578
10700857	7.8489	7.94774	7.76801	7.75838	8.06492	7.78594	7.73122	7.87267	7.6333	7.71627	7.94051	7.79688	8.31255	8.02771	7.8393	7.85982	7.89309	7.96654	8.02603	7.87092
10700858	6.22167	5.55485	5.90359	5.57381	5.85094	5.80248	5.77325	5.63531	6.06351	5.60786	5.73122	6.26242	5.75259	6.20009	5.75063	5.91429	6.22257	6.02866	5.49773	5.83952
10700859	7.72515	7.62964	8.03241	7.89656	8.07108	7.70769	7.78987	7.80307	7.94647	7.9168	7.73589	7.9328	8.27764	8.12773	7.64994	7.66904	7.71444	7.75067	7.83163	7.67658
10700860	3.84898	3.95596	3.58105	4.46381	4.28254	3.94871	3.95078	4.30871	3.65998	4.5402	4.13975	3.99989	3.64944	4.03012	4.14742	4.32996	4.22479	4.01867	4.72527	3.88632
10700861	8.15854	7.91834	7.76492	7.96467	7.99475	7.87298	7.88204	7.96191	7.97198	8.02847	8.12211	8.30902	7.5405	8.11369	8.15332	8.21522	7.96361	8.1766	8.18019	8.00111
10700862	6.38323	6.19645	6.71333	6.08726	6.11975	6.10917	6.37275	6.59586	6.33139	6.29711	6.09938	6.07871	5.86538	6.07522	6.03214	6.11968	6.34734	6.0277	5.82019	6.02991
10700863	4.72407	4.68583	3.92795	4.53716	4.57765	4.38641	4.27691	4.77107	4.58572	4.65225	4.7287	5.37523	4.94346	3.97192	4.66016	4.66397	4.87452	4.70511	4.16162	4.73665
10700864	4.12472	4.73617	3.98438	4.51833	4.235	4.24968	4.29288	4.43529	4.2464	4.41827	4.27053	4.33643	4.02175	4.30161	4.78052	4.18207	4.64023	4.50941	4.68138	4.15923
10700865	6.58305	6.28069	6.97266	6.80865	6.99016	6.83481	6.80513	6.66552	6.97133	7.3426	6.51083	6.16081	7.14648	6.35216	6.36403	6.44586	6.24839	6.00701	6.2458	6.47964
10700866	9.13908	9.08223	9.21859	9.15661	9.20007	9.34213	9.78718	9.09506	9.3123	9.33419	9.02002	9.09879	8.99324	9.07205	9.08249	8.94839	9.12021	8.94942	9.0179	9.17598
10700867	3.06036	3.28185	2.99794	3.38475	3.2748	3.35758	3.28143	3.54878	2.93195	3.23073	3.38349	3.23334	3.41349	3.33206	3.14845	3.27508	3.32134	3.07339	3.17643	3.43123
10700868	2.87211	2.80575	2.74902	2.79145	2.86452	2.81967	2.66139	2.594	2.77422	2.82293	2.88028	2.75509	2.5435	2.79171	2.71523	2.60738	2.74181	2.66474	2.88796	2.7066
10700869	3.21683	3.20188	3.20665	3.34957	3.17296	3.44597	3.18272	3.29754	2.80488	3.16946	3.30119	3.19408	3.41475	3.09691	3.41618	3.39045	3.02961	3.25732	3.59078	2.95388
10700870	4.53369	4.98219	4.51595	4.66663	4.76692	4.57564	4.77726	4.4145	4.3527	4.8745	4.74912	4.64745	4.54659	4.93415	5.04954	4.882	4.86325	4.9878	4.78584	4.83636
10700871	6.11409	6.38804	5.54993	6.45928	6.14892	6.26535	5.45849	6.34907	5.72116	5.80633	6.40722	5.84229	6.10495	6.48577	6.37673	6.21309	6.26485	6.61058	6.58766	6.19554
10700872	4.23457	3.94323	4.34852	4.01753	3.72694	4.90155	4.01224	3.9645	4.0293	3.98135	4.07763	3.84612	4.04634	4.43708	4.16104	4.32368	3.41365	4.26021	4.19956	4.08576
10700873	11.6115	11.6354	11.6046	11.5934	11.6251	11.525	11.4659	11.5816	11.5891	11.511	11.6744	11.6511	11.5997	11.6685	11.5598	11.6287	11.6893	11.5312	11.5246	11.5712
10700874	3.82332	4.81517	3.26369	3.85399	3.5547	4.048	3.39467	3.86822	3.38255	3.39133	4.11436	4.09334	4.11269	4.10789	4.51562	4.32234	4.03924	4.2041	4.58477	4.73188
10700875	3.06237	3.2866	3.1339	2.96601	3.15221	2.71892	3.17776	3.37175	3.10789	3.2266	3.04494	3.10034	3.27112	3.07429	3.20802	2.98608	3.26508	3.00273	2.81131	3.14942
10700876	2.41434	2.59777	2.5361	2.3942	2.55855	2.4371	2.56701	2.53372	2.50056	2.45141	2.48377	2.40409	2.43128	2.43367	2.61721	2.33491	2.43667	2.49356	2.46403	2.62006
10700877	3.12636	3.57597	3.22047	3.23409	3.08904	3.35544	2.93868	2.973	3.10487	3.41026	3.23664	2.88554	3.14236	3.42312	3.15891	3.19781	3.32154	3.46346	2.86726	3.36448
10700878	4.6953	4.08746	4.58381	4.44101	4.46853	5.00503	4.61192	5.04877	4.7774	4.25595	4.32492	4.54639	4.59023	4.54481	4.20924	4.58538	4.50934	4.62759	4.79839	4.38011
10700879	7.22959	7.32615	8.04622	7.53934	7.57405	7.30507	7.65503	7.39282	7.97295	7.80767	6.87521	7.08219	7.29374	7.05244	7.22427	6.88955	7.08448	7.21061	7.00574	7.21997
10700880	9.46237	9.26947	9.1551	9.43304	9.33576	9.2534	9.40935	9.27146	9.38415	9.49207	9.2688	9.12371	9.22034	9.07044	9.24411	9.27615	9.20152	9.15704	9.17984	9.33483
10700881	8.91215	9.1522	8.44062	9.03756	8.84812	9.19588	8.94262	8.70174	8.54901	8.62208	9.05351	9.13727	8.70056	8.81082	9.13656	9.14428	9.05332	9.16131	8.92087	9.13907
10700882	2.80562	3.24039	3.37769	3.3892	2.92599	3.32598	2.89655	3.37472	3.06558	3.28379	2.85679	2.93139	3.1622	3.18827	3.25187	3.25167	3.68405	2.84186	3.07863	3.11489
10700883	3.75793	3.53336	3.0872	3.81667	3.6791	3.69496	3.94591	4.02971	3.73051	3.81725	3.74333	3.77882	3.47589	3.50805	3.83201	3.4342	3.63603	3.58564	3.72975	4.18361
10700884	6.82226	7.02554	6.94758	6.91074	6.65388	7.14906	6.9358	7.20659	6.65136	6.68402	7.02229	6.64297	7.12548	6.8513	6.81621	6.92643	7.08748	7.14094	6.62063	6.73359
10700885	5.41322	5.20743	5.27862	4.41947	4.92626	5.11367	5.03689	5.38608	5.22919	5.11844	5.21199	5.18614	4.4967	4.82539	5.164	4.904	5.45475	5.22394	5.09398	5.1836
10700886	5.08855	4.40843	3.72792	4.06533	3.92717	4.11589	4.26126	4.29409	4.0061	4.13625	4.36014	4.02028	3.92204	4.16314	5.05423	4.6451	4.16058	4.25332	4.37566	4.41597
10700887	6.569	6.26783	6.22854	7.01678	6.89087	6.33005	6.67774	6.70439	6.58424	6.89778	6.68162	6.34507	6.26978	6.44358	6.57469	6.40789	6.44468	6.13297	6.49413	6.5138
10700888	3.19381	3.16648	3.06892	3.50268	3.24557	3.0625	2.77951	3.27498	2.9538	3.4835	3.48662	2.86484	3.02209	3.35852	3.0005	3.22876	3.1347	3.02072	2.89817	2.87934
10700889	6.04174	5.94448	5.83742	6.26924	5.89014	6.09692	5.78044	5.08553	6.10648	6.11057	5.9418	6.03362	5.63642	6.07757	5.79856	5.7062	5.3318	5.69064	6.30013	5.75634
10700890	7.16006	7.01877	7.40796	7.39895	7.2952	7.24489	7.55677	7.20634	7.78182	7.81087	6.93193	7.14707	7.11856	7.05939	6.94786	7.12076	6.84279	6.88941	7.0935	6.99184
10700891	3.65051	4.27184	3.67302	4.08853	3.67601	3.60243	3.42337	4.04692	3.57455	3.46901	3.98256	4.00654	3.59833	3.55262	4.47899	4.2638	4.16587	3.86929	4.10892	3.70691
10700892	3.63333	4.54454	3.47467	4.82571	3.83794	4.39421	3.87145	3.51322	3.70358	3.55173	3.90552	3.77355	3.69634	3.74811	3.90766	3.95926	3.88119	3.86217	3.52303	3.97792
10700893	4.12232	3.81813	4.17538	4.24191	3.95872	4.5818	4.06618	4.14125	4.57763	4.80082	3.91821	3.82853	3.60173	4.5926	4.00603	3.85045	3.8174	4.28761	3.53596	3.92778
10700894	8.86316	9.06355	8.88379	9.06299	8.92173	8.95437	9.04373	8.94754	8.93706	9.15639	9.05325	8.88586	8.96114	9.06996	8.7542	8.89659	9.06884	8.94811	9.12978	8.98567
10700895	9.33235	9.91346	8.9374	10.0237	9.32018	9.7941	9.43577	9.54885	8.99026	9.20544	9.88481	9.88834	9.91147	9.83269	9.8888	9.9622	9.83033	9.95873	9.95395	10.103
10700896	3.78342	4.13786	4.1043	4.19632	3.91337	4.13786	3.6647	3.83742	4.19011	3.49176	4.27618	3.97062	4.54982	4.28411	3.92644	4.23128	4.05293	3.72847	3.41467	3.81446
10700897	3.83106	4.70136	3.58659	4.66701	3.55551	4.12019	4.05635	4.28507	3.29092	3.28123	4.60224	4.1309	4.42423	5.02311	4.87837	4.70687	3.94034	4.43434	4.26955	4.8426
10700898	2.90613	3.28479	2.66861	3.23105	2.96561	3.06958	2.91993	2.99487	2.69609	2.67072	3.05974	3.3397	3.16848	3.02778	3.26835	3.10109	2.98675	3.20394	3.26538	3.20993
10700899	6.57015	6.06973	6.34704	6.26827	6.68796	6.31626	6.30695	5.94816	7.05816	6.62776	5.70484	6.01893	6.32167	6.31137	6.23062	6.25969	6.62022	6.05311	5.21781	5.66921
10700900	4.20683	4.0445	3.95879	4.10352	4.38375	4.04716	3.84715	4.20815	4.37781	4.14648	4.06697	4.1697	4.45584	4.58984	4.07161	4.31074	4.60213	4.26665	4.78468	4.34481
10700901	7.33817	6.95029	6.87773	7.09987	7.07413	6.91554	7.05371	7.0029	6.97622	6.89124	7.02178	7.0242	7.4663	7.32003	6.779	7.36189	6.73829	7.3097	6.96785	7.05064
10700902	4.72197	4.3101	4.24421	4.39026	4.33873	4.58296	4.2948	4.6288	4.87418	4.39622	4.59644	4.5441	3.92468	4.1018	4.35878	4.49085	4.52467	4.46325	4.45253	3.92413
10700903	7.75633	7.79763	7.62731	7.43567	7.2904	7.16519	7.45639	7.34162	7.50984	7.52864	7.51039	7.48381	8.06192	7.90291	7.43731	7.34054	7.28334	7.17806	7.42097	7.30278
10700904	7.7725	8.34392	7.1176	8.23027	7.86527	8.2847	7.92906	7.97129	7.4986	7.51097	8.17203	8.35509	8.74994	8.14579	8.32726	8.3398	8.25455	8.48679	8.30299	8.40601
10700905	6.10372	5.78608	6.0991	5.97871	6.16221	6.00872	5.91042	6.24561	6.08135	5.14155	5.61844	5.99007	6.34792	6.08835	5.8114	5.7779	6.03667	5.77165	5.83703	5.8455
10700906	6.7311	6.55128	6.43325	6.68943	6.49055	6.26476	6.61915	6.52061	6.86482	6.78755	6.28697	6.58897	6.55131	6.15417	6.35782	6.29995	6.44116	6.25122	6.598	6.49277
10700907	4.94752	5.24118	4.7852	4.67637	4.94324	5.04587	5.72599	5.06179	5.26372	4.985	4.91771	5.22758	4.6627	5.33598	4.954	4.92153	5.61035	5.31987	5.28859	5.45292
10700908	3.6554	3.81526	3.89521	3.35472	3.47905	3.53631	3.37455	3.66628	4.70721	4.41663	3.6527	3.27119	3.63582	3.09014	3.23876	3.6477	3.49293	3.48685	3.32549	3.57002
10700909	5.40868	5.34501	5.30726	5.3331	5.53001	5.62555	5.30222	5.11286	5.68183	5.23303	5.58733	5.19944	5.16566	5.46986	5.44317	5.29316	5.58293	5.50144	5.72434	5.36208
10700910	6.78053	6.68289	6.84546	6.12517	6.98633	6.71061	6.92737	6.83593	6.99696	6.3022	6.76414	6.9305	6.31901	6.86206	6.69262	6.53625	6.94109	6.3703	6.67693	6.63189
10700911	6.98056	6.68568	6.88029	6.95628	7.07924	6.94665	6.88689	7.13237	7.05845	7.33619	6.98089	6.8359	7.00195	6.90913	6.58615	6.80686	6.75947	6.83774	6.78191	6.67574
10700912	2.97412	3.16755	2.86656	3.22614	2.96928	3.38954	3.30098	2.84925	3.07835	3.02038	3.18601	3.03629	3.54362	3.14977	2.89014	3.49224	3.36017	3.29972	2.93196	2.8736
10700913	10.1855	10.2429	10.0199	10.0755	10.0377	10.1693	10.1367	9.91521	10.0642	10.011	10.2144	10.2067	9.90948	10.282	10.1507	10.1595	10.0706	10.1995	10.1158	10.187
10700914	3.26887	3.55651	3.52548	3.51719	3.62385	3.47521	3.38414	3.33648	2.84123	3.21419	3.16717	3.63998	3.95784	3.41779	3.45976	3.24128	3.46257	3.46004	3.43397	3.69508
10700915	8.00707	8.09991	8.11281	8.29232	8.2177	8.17019	7.99714	8.05895	8.22524	8.36844	8.24336	8.24585	7.65674	8.42834	8.30737	8.23001	8.14903	8.17467	8.30444	8.44781
10700916	2.97076	2.79818	2.8716	2.97326	2.87397	2.94316	2.91188	2.73282	2.62456	2.89149	3.11184	2.77654	2.94875	3.02122	2.75403	2.91146	2.92689	2.63731	3.07322	2.66337
10700917	2.9641	2.88001	2.96081	2.88835	3.21127	2.77237	2.88836	2.97141	2.93049	3.18025	2.84096	3.11436	2.88983	2.94777	3.15262	2.94856	2.92066	3.0865	3.1973	2.87308
10700918	7.71629	8.23188	7.52248	7.90305	7.74529	7.83331	7.7239	7.86469	7.55659	7.57384	8.1009	8.10506	8.19481	8.14077	8.07312	8.24517	7.98003	8.14751	8.11362	8.13709
10700919	5.15967	5.1899	5.23064	5.34085	5.23529	5.2377	5.01934	5.14908	5.24912	5.08161	5.28559	5.11682	5.17336	5.1888	5.17567	5.09347	5.04463	5.01846	5.36421	5.2078
10700920	7.78076	7.94138	7.04667	7.86871	7.30176	7.93441	7.57234	7.55953	7.24403	6.96763	8.06211	8.00855	8.07317	7.99554	8.04834	8.06587	8.02671	8.20991	8.01642	7.99506
10700921	4.25676	4.09223	4.40563	4.32496	4.08979	4.28454	4.22054	4.21896	4.75305	4.64202	4.26944	3.97421	4.17761	4.37466	4.17559	4.53398	4.09536	4.3827	3.71458	4.32437
10700922	7.14257	6.69921	6.87457	6.58195	6.91596	7.0406	6.85203	6.66672	7.04895	6.62258	6.94156	7.03954	6.18076	6.90534	6.94527	6.82022	7.07007	7.03707	6.77908	6.8321
10700923	4.02111	4.42149	3.61551	4.10678	3.55145	4.01163	3.88691	4.05808	3.44955	4.02018	4.06241	3.96334	3.77412	4.55264	4.85774	4.38109	4.42993	4.5604	3.98996	4.13238
10700924	6.25012	6.24876	6.34306	6.32748	6.71599	6.46036	6.42164	6.51999	6.55516	6.27721	5.53781	6.34638	6.39315	6.34827	6.35959	6.31872	5.88426	5.99924	6.29424	6.15078
10700925	7.83321	7.56197	8.04622	8.00685	8.00906	7.93214	8.11589	7.97801	8.18108	8.08826	7.62709	7.4726	8.23097	8.03217	7.53865	7.86194	7.90337	7.80354	7.64409	7.78833
10700926	4.53356	4.28321	4.22735	4.45458	4.74085	4.2788	4.35368	4.77169	4.73384	4.87617	4.50169	4.4398	4.48401	4.12046	4.58679	4.34882	4.60311	4.65776	4.71191	4.49057
10700927	7.00382	7.15669	6.98704	7.40581	7.03665	7.13538	7.23585	7.23418	7.22617	7.18832	7.24898	7.19491	7.34922	7.07903	7.0367	6.95515	6.94707	6.83872	7.13894	7.10889
10700928	5.78451	5.35797	5.79569	5.41732	5.73694	5.35634	5.26709	6.10687	5.24014	5.2857	5.94044	5.72887	6.23788	5.69423	6.065	6.15706	5.35851	5.37431	5.66356	5.784
10700929	7.25799	7.34916	7.11334	7.50494	7.4429	7.17692	7.44115	6.87124	7.26684	7.49453	7.11301	6.79467	6.45507	7.16247	7.17829	6.94388	6.84204	6.85284	7.18957	7.14862
10700930	8.98952	8.9611	8.47954	9.15316	8.89825	9.00718	9.00808	8.94721	8.43713	8.8889	9.08134	9.06636	8.90049	9.25131	9.13858	9.01622	9.01915	9.0236	9.09146	9.0531
10700931	3.51976	3.2177	3.2413	3.6547	3.70549	3.09285	2.96459	3.21786	3.23435	3.93803	3.33856	2.97667	3.7899	3.5215	3.23984	3.46613	3.07326	3.29544	3.35372	2.83138
10700932	6.32924	6.73005	5.84869	6.60813	6.00247	6.74511	6.35424	6.95653	5.96989	6.29101	6.4353	6.6169	6.84552	6.77346	6.33754	6.27971	6.86606	6.39328	6.60544	6.22342
10700933	4.25984	5.40732	4.45134	4.75802	4.683	5.17373	4.8603	5.22938	4.45291	4.818	5.09808	4.64935	4.85747	4.82266	5.39612	5.07045	5.25591	5.16612	4.24765	4.81939
10700934	5.05258	5.97717	5.61285	6.23668	5.26797	6.274	5.69048	4.87771	6.10629	5.9647	5.06779	5.2382	6.20247	5.73442	5.43043	5.77045	5.38953	4.98093	5.69823	5.90295
10700935	4.26146	4.49034	3.84949	4.13358	4.09672	4.16908	3.81388	3.79795	3.85273	3.75618	4.27614	4.1393	3.65422	4.2869	4.83377	4.57516	3.95516	4.46172	4.28055	4.51344
10700936	3.07176	3.12756	3.33755	3.12445	2.97525	2.83067	2.95807	3.05597	2.86702	3.25294	3.21022	2.90762	3.06923	2.93831	3.0301	2.98727	2.95201	3.26678	3.04067	2.96508
10700937	9.6062	9.71258	9.78508	9.93681	9.72757	9.66821	9.75496	9.59489	9.56702	9.74533	9.58361	9.44833	10.0173	9.8871	9.58602	9.70471	9.71307	9.69079	9.65235	9.53108
10700938	9.029	8.78504	9.1289	8.90079	9.12116	8.93588	9.03175	8.91814	9.22404	9.44171	8.76343	8.44715	8.66075	8.7917	8.88928	8.65296	8.63832	8.51097	8.73774	8.81072
10700939	6.27233	5.86252	6.32904	5.86684	6.32545	6.12637	6.10783	6.50235	5.99774	5.81517	6.13855	6.32932	6.42205	6.34683	5.96198	5.76553	6.3021	6.06273	6.21263	6.0438
10700940	4.06892	3.9245	4.5127	3.84056	4.32644	4.43985	4.64483	3.84312	4.08233	4.33053	4.37093	4.25977	3.92599	4.43917	4.21038	4.3246	4.08037	4.07406	3.81998	4.31111
10700941	10.479	10.4235	10.6764	10.6803	10.5959	10.6042	10.8133	10.5881	10.6612	10.7379	10.4012	10.4866	10.6573	10.5809	10.3834	10.4085	10.431	10.4625	10.5302	10.4078
10700942	6.78651	7.03941	6.91073	7.26271	6.79855	7.03996	7.09413	6.70438	6.87248	6.66683	6.77904	6.91401	6.93175	6.94389	6.90163	6.82364	6.69269	6.83233	6.97943	6.84607
10700943	6.27724	5.64713	6.1571	5.65812	6.1728	6.04209	6.10392	5.86455	6.07505	5.94761	6.02143	6.14116	5.83761	6.22512	6.00334	5.89948	6.1867	5.65594	5.80988	6.30518
10700944	3.63524	4.2924	3.77709	3.7354	3.68852	3.92613	4.07121	3.90587	3.79718	3.6904	3.99144	3.90713	3.78034	4.30473	3.93551	3.85323	3.75188	3.75841	3.78596	3.63436
10700945	3.96489	4.34664	4.42367	4.19941	4.67786	4.28566	4.40326	4.05004	4.56416	4.30464	4.25496	4.42967	4.14392	4.09634	4.07286	4.01727	4.06945	4.10265	3.69936	4.20218
10700946	2.47463	2.71049	2.48264	2.8931	2.39894	2.60701	2.61006	2.54256	2.59707	2.62113	2.53372	2.56427	2.41213	2.51918	2.57351	2.42625	2.65759	2.4068	2.50627	2.65123
10700947	5.03703	5.27698	4.77259	5.01224	5.28807	4.761	5.37958	5.15668	4.70498	4.55882	5.18725	5.41637	4.80024	5.43913	5.36045	4.98216	4.97773	4.71192	4.83997	5.00355
10700948	4.59586	4.49168	4.89395	4.12345	4.52919	4.09764	4.4648	4.20253	4.02872	4.15037	4.44589	4.69679	4.28423	4.39152	4.25376	4.10802	4.42751	4.60083	4.24546	4.52043
10700949	5.61041	5.13028	5.21768	5.88581	5.38326	5.24101	5.32999	4.84521	5.33005	5.29187	5.25428	4.96209	5.72027	5.95133	5.4279	5.42745	5.8411	5.43759	4.58588	5.02765
10700950	5.64307	5.17914	5.85352	4.70976	5.88642	5.60202	5.3939	5.56469	6.26003	6.33273	5.5439	5.62195	5.44723	5.72091	5.32208	5.11506	5.14776	5.36887	4.74806	5.2958
10700951	4.91402	4.70558	4.85806	4.67245	4.90128	5.29753	4.44088	4.61887	4.55141	5.02222	4.71348	4.99576	4.80053	4.86568	5.2297	4.89416	4.99641	5.4967	4.72808	5.21431
10700952	3.32111	3.32792	3.23797	3.46098	3.18137	3.35507	3.41147	3.10313	3.47939	3.47922	3.3544	3.17953	3.28961	3.43544	3.47764	3.39671	3.14821	3.71914	3.84206	3.15132
10700953	6.06687	5.53503	5.67626	5.90798	6.39801	5.86189	5.87261	6.05035	5.88096	6.10693	5.24549	5.22931	5.56622	6.27154	5.79372	5.42556	5.50734	5.05357	5.15488	5.51766
10700954	8.2686	8.27238	8.34267	8.05325	8.35344	8.22209	8.10798	7.92968	8.30914	8.25138	8.19442	8.125	7.73157	8.02428	8.29936	8.18072	7.77119	7.97638	8.43857	8.34564
10700955	5.19	5.32045	5.04989	4.78353	4.94422	5.09811	5.10927	4.89043	5.13733	4.32249	4.98037	5.09913	5.13346	4.88323	5.40219	5.1637	5.16126	4.68032	4.95905	4.6629
10700956	3.80594	4.00098	3.71969	3.65131	3.73353	3.64239	3.86606	3.78196	3.80314	4.05833	3.50347	3.66552	4.02063	3.5664	3.69538	4.24175	3.96047	3.54386	3.64835	3.37614
10700957	4.36854	4.34383	4.75873	4.67303	5.00635	4.60053	4.41813	4.36063	4.33763	4.35533	4.5554	4.75346	4.66505	4.7198	4.76819	4.76143	4.65056	4.8117	5.09802	4.46685
10700958	4.04457	4.4053	4.28382	4.25791	4.21885	4.36532	4.28392	4.43503	4.72148	4.34439	4.43613	4.31551	4.37496	4.04601	4.24792	4.55108	4.61654	4.44442	4.40084	4.20288
10700959	8.5181	8.8845	7.7115	8.82997	8.06328	8.59399	8.19642	7.95271	8.0391	8.27017	8.7934	8.77891	8.63521	8.78408	8.95874	8.78214	8.41117	8.85525	8.89225	8.89458
10700960	10.5459	10.3687	10.3955	10.4918	10.4415	10.4978	10.4874	10.5054	10.507	10.5861	10.5747	10.5635	10.4806	10.5087	10.4417	10.5272	10.4954	10.5421	10.6178	10.525
10700961	3.25591	3.58933	3.10229	3.6057	3.27363	3.7376	3.38692	3.7279	3.31541	3.87128	3.81918	3.60722	3.80715	3.05273	3.64304	3.80435	3.58475	3.68631	3.99395	3.63075
10700962	4.78038	5.38861	4.82541	4.95041	4.92244	5.02235	5.09636	4.90625	4.71812	4.63746	5.00403	5.1685	5.36783	5.06282	5.10195	5.1024	5.04598	4.93197	4.95746	5.35007
10700963	3.13924	2.8558	2.73185	3.05765	2.71967	3.06387	3.20237	3.03802	2.96699	3.03648	3.00619	2.91876	2.96235	3.32029	3.32861	3.29051	3.09313	2.9067	2.74409	3.17594
10700964	3.81444	4.04192	3.23169	4.21809	3.58003	4.02936	3.73945	4.08215	3.62844	3.54141	4.47603	4.07806	3.977	3.94793	4.36364	4.30123	4.61805	3.51908	3.69888	4.19479
10700965	3.41415	3.23969	3.18321	3.64746	3.64893	3.24196	3.18662	3.18602	3.17309	3.73575	3.15038	3.29138	3.7299	3.68535	3.32596	3.42684	3.04697	2.93662	3.12309	3.09085
10700966	3.24035	3.64352	3.07285	4.14592	3.28446	3.41029	3.47361	3.50249	3.02082	3.27791	3.40436	3.36117	3.84514	3.66645	3.62386	3.77324	3.75762	3.43956	4.4773	3.46442
10700967	3.9952	4.43187	3.60652	4.17667	3.70514	4.19411	3.53883	4.14553	4.22614	4.28598	4.66383	4.16265	4.22379	4.20631	4.10791	4.42889	3.9831	4.3038	4.86421	4.12046
10700968	2.49776	2.4705	2.68435	2.50913	2.42193	2.50624	2.39172	2.67985	2.46818	2.41759	2.59044	2.40064	2.51032	3.26581	2.66815	2.5084	2.49963	2.41822	2.45512	2.52735
10700969	10.0617	9.86846	9.57985	10.078	10.0096	9.95508	10.0388	9.9508	9.95937	10.0238	9.90211	9.91298	10.0356	9.96187	9.84545	9.84697	9.97027	9.74443	9.85457	9.90138
10700970	3.00743	2.99352	3.47834	3.43457	3.04921	3.02425	3.44121	3.59467	3.27079	3.0706	3.31064	3.1251	3.31643	3.1968	3.38148	3.61063	2.97913	3.16814	3.42009	3.11123
10700971	2.78673	2.76863	2.68328	2.87487	2.85023	2.65069	2.6327	2.78342	3.11509	2.98817	2.77497	2.77844	2.73639	2.65723	2.67481	2.7564	2.72413	2.66566	2.82137	2.7295
10700972	2.44416	2.44897	2.45268	2.5073	2.39167	2.47419	2.37576	2.41294	2.51747	2.50407	2.45759	2.45776	2.46244	2.53006	2.45878	2.36108	2.45471	2.48712	2.42554	2.50437
10700973	2.96874	2.90255	2.67321	2.95512	2.90271	2.62775	2.6669	2.90581	2.85888	2.75329	2.80941	2.7999	3.44928	2.67021	2.8019	3.16163	2.9188	2.89428	2.97878	3.02055
10700974	3.23896	3.64684	2.89449	3.8706	3.33086	3.48104	3.26865	3.81853	3.13715	3.3711	3.65319	3.40084	3.75687	3.93336	3.88471	3.79917	3.58272	3.70546	3.41842	3.76923
10700975	2.93022	2.8156	2.58622	2.86226	2.67967	2.69046	2.43359	2.52458	2.49053	2.88419	2.57806	2.5227	2.59341	2.54172	2.70336	2.41328	2.58798	2.34606	2.54013	2.50293
10700976	4.16716	4.79408	3.86089	4.7328	4.40134	3.71544	4.15311	3.92712	3.97001	3.8871	4.01687	4.31648	3.95391	3.5209	4.00241	4.11293	3.94643	3.51272	3.83102	3.72612
10700977	3.47174	3.73751	3.56889	3.50459	3.49887	3.45502	3.4086	3.37561	3.4339	3.61947	3.72964	3.48151	3.42489	3.39091	3.52544	3.53035	3.37798	3.53075	3.72663	3.44856
10700978	3.82262	3.32021	3.29611	3.41918	3.10097	3.47611	3.36365	3.64785	3.49923	3.23258	3.80393	3.41874	3.57866	3.89131	3.4836	3.48481	3.66039	3.16472	3.09201	3.51339
10700979	3.30091	3.19003	3.22217	3.29342	3.3249	3.38547	3.0171	3.99762	3.18771	2.97544	3.14004	3.61364	3.37535	3.01711	3.80476	3.45891	3.46524	3.15602	3.18691	3.33547
10700980	3.68809	3.9486	3.82306	4.06252	3.87088	3.51341	4.07759	3.80814	3.99646	3.89641	4.1002	4.03141	3.87347	3.8514	3.83746	3.73326	3.82049	3.87531	3.76968	3.51099
10700981	6.08085	5.03205	6.25081	5.81379	6.24155	5.57303	5.98524	5.84463	6.24265	6.56408	5.35729	4.986	5.47371	5.38531	5.55641	5.84939	5.09525	5.16264	5.14125	5.54159
10700982	2.70817	2.9051	2.75162	2.97107	2.93114	2.9634	2.7559	2.88226	2.85502	2.91932	2.84018	2.94707	3.1405	3.08912	2.78356	2.85846	3.18859	2.92173	2.88485	3.14121
10700983	8.5476	8.82143	8.28258	8.75999	8.83232	8.206	8.00705	8.81927	8.61772	8.8309	8.81878	8.38069	9.09284	8.33489	8.46209	8.65242	8.72123	8.65708	8.94085	8.64797
10700984	4.74833	6.0079	4.12895	5.79334	4.83591	5.46806	4.92225	5.20989	4.47027	4.59877	5.61966	5.6711	6.06421	5.91538	6.01408	6.01263	5.53329	5.70347	6.38012	6.08576
10700985	5.93815	5.65515	6.2344	5.5684	5.87877	5.81298	6.07784	5.92544	6.19665	6.04801	5.9421	5.97344	5.7706	5.68524	5.59847	5.7436	6.08532	5.84315	6.07966	6.01924
10700986	4.46786	4.83482	4.45547	5.15262	4.8495	4.81109	4.6102	4.63555	4.64486	4.03416	4.58705	4.5009	4.96412	4.56123	4.63874	4.5902	4.40022	4.52858	4.13513	4.71245
10700987	4.58481	4.74838	4.60714	4.8728	4.3969	4.72999	4.52223	4.57502	4.05029	4.91766	4.29017	4.46113	4.2832	4.76099	4.74315	4.83115	4.62759	4.37601	4.74199	4.65922
10700988	5.60846	5.64097	6.06473	5.69737	5.95793	6.27199	6.67222	5.67379	5.90656	5.77424	5.75439	5.93459	5.96029	5.99289	5.59302	5.52373	6.04872	5.7188	6.14705	5.54901
10700989	7.9682	7.77888	7.66231	7.82111	7.90432	7.95466	7.90337	7.9768	7.91153	8.07875	7.84902	7.81177	7.69033	7.84688	7.8826	7.87507	8.03939	7.99168	7.74581	7.88834
10700990	3.61284	3.3081	3.4125	3.80579	3.82306	3.80394	3.13559	3.62433	3.38089	3.45773	3.79533	3.52071	4.35411	4.22204	3.68535	4.06757	3.38423	3.71846	3.57066	3.7948
10700991	8.23738	7.90501	8.07593	7.76629	8.06015	7.83406	7.84717	7.84323	8.21784	8.29061	7.82076	8.07812	7.72346	8.14366	7.5514	7.7755	7.91624	7.97714	7.79885	7.72613
10700992	6.30613	6.17924	6.77048	6.20598	6.6198	6.40923	6.19689	6.22694	6.54612	6.39028	6.43144	6.73092	6.95703	6.25814	5.99009	6.68675	6.22125	6.74737	6.70322	6.2018
10700993	4.0669	3.85391	3.91147	3.73357	3.85342	4.13671	4.08167	3.93198	3.94094	4.06331	3.84066	4.09114	4.04929	4.08639	3.67602	4.16312	4.10016	4.05442	4.42011	4.1292
10700994	8.18256	7.89605	7.59502	8.0003	7.97742	7.99887	7.98056	7.91582	7.86281	7.51728	8.08971	8.0495	8.06605	7.94688	8.03214	7.91224	8.10526	8.13454	8.09264	8.23552
10700995	7.41845	7.38597	7.74414	7.40005	7.56481	7.47607	7.81978	7.85924	7.79705	7.67762	7.67265	7.31732	7.66451	7.53859	7.24975	7.25736	7.70365	7.63509	7.48434	7.40237
10700996	6.6122	6.5776	6.80551	6.65614	6.48641	6.86646	6.65819	6.59257	6.58931	6.29669	6.53756	6.58323	6.85179	6.55717	6.36884	6.70207	6.42839	6.68733	6.58703	6.56698
10700997	4.76989	4.44099	3.58909	4.55292	4.36001	4.42748	4.25668	4.58195	3.81549	4.21892	4.6601	4.46641	4.67833	4.30774	4.87335	4.36346	4.7022	4.49489	4.83212	4.74538
10700998	5.5988	5.63925	5.48813	5.38269	4.83137	5.37025	5.5255	5.54276	5.4481	5.28034	5.60403	5.70123	5.30041	5.61511	5.61559	5.61227	5.56803	5.44897	6.14523	5.45678
10700999	2.7718	3.2936	2.7222	3.39744	2.89305	2.80736	3.20823	2.81945	2.91258	3.00058	2.8031	2.86166	3.26726	3.35236	3.18673	2.92779	2.93183	2.98489	2.58314	3.18344
10701000	5.16219	5.53422	4.07688	5.36518	4.77743	5.38373	4.56678	5.34005	4.21735	4.45285	5.29469	5.41163	5.5159	4.99698	5.2844	5.12211	5.48473	5.22728	5.84834	5.5938
10701001	2.79938	2.77001	2.70864	2.89815	2.74344	2.77031	2.80522	2.91949	2.77261	2.75306	2.75047	2.63597	3.09628	2.66821	2.73968	2.80454	2.74302	2.81342	2.842	2.64949
10701002	2.6109	3.17476	2.60639	3.13618	2.56211	2.82372	2.76508	2.67979	2.58952	3.30886	2.75136	2.58478	3.06494	2.80252	2.68861	2.8388	2.73519	2.74081	3.39021	2.71399
10701003	6.31163	6.27213	6.33217	6.28824	6.51215	6.06023	6.32276	6.32769	6.42695	6.19631	6.20408	6.24862	5.92786	6.00175	6.13788	6.2946	6.70181	6.20537	5.78366	6.33202
10701004	5.15054	5.09195	5.31566	4.7197	5.45763	5.40748	5.07278	5.2779	5.63037	5.35869	5.18546	5.45851	4.54776	4.48951	5.3742	5.59558	5.20297	5.02295	5.26368	4.99735
10701005	2.87644	3.21164	2.91626	3.33725	3.27685	2.9942	3.30156	3.16469	3.28342	3.41469	2.84316	2.82076	2.86211	2.76377	3.05468	3.12383	3.28476	3.05999	3.6172	2.86458
10701006	8.77654	8.82708	8.72243	8.80554	8.5133	8.75934	8.75441	8.806	8.54559	8.38118	8.80632	8.76183	8.92798	8.95903	8.82941	8.88216	8.87194	8.8097	8.95389	9.06453
10701007	5.60242	5.2349	5.02543	5.42811	5.52103	4.74421	4.78764	4.76029	5.35648	5.78678	5.3368	5.31914	5.82414	5.30452	5.55734	5.25643	5.03551	5.14357	5.00935	4.73461
10701008	4.453	4.55104	4.22126	4.4397	4.35958	4.10755	4.33477	4.42712	4.44967	4.64914	4.46737	4.4073	4.69996	4.54657	4.82702	4.07699	4.03382	4.54738	4.51854	4.14572
10701009	6.79678	6.53649	6.43592	7.15764	6.94596	6.83147	6.95356	7.00462	6.38468	6.83509	6.62206	6.22175	6.87814	6.7981	6.40867	6.62222	6.97264	6.01529	6.75356	6.69874
10701010	4.30629	4.77257	4.52853	5.02157	4.91843	4.63868	4.4119	4.30497	4.77469	4.62678	4.32706	4.27314	4.91817	4.71525	4.87126	4.8949	4.8295	4.23495	4.57142	4.59763
10701011	3.17172	3.14681	2.90591	3.0365	3.59249	3.49185	3.35481	3.30381	3.08576	2.84874	2.99724	3.63303	3.1331	3.38913	3.85355	3.65257	3.31657	3.40974	3.94786	3.09054
10701012	5.12561	4.61576	4.63432	4.54169	5.21898	4.98671	4.6129	4.92136	5.08653	4.43295	4.73524	4.62474	5.01638	4.57019	4.62825	5.1355	4.7328	4.82227	4.88102	4.88655
10701013	6.62236	6.75568	7.04681	7.06156	6.91312	6.40314	7.00901	6.71927	6.76111	7.211	6.49713	6.32614	6.423	6.56506	6.81708	6.69993	5.88338	6.37347	6.58366	6.68548
10701014	8.77557	8.64178	8.87801	8.64831	8.83038	8.65511	8.98873	8.69737	9.02433	8.91855	8.74386	8.7923	8.00114	8.30949	8.93874	8.69671	8.70285	8.56558	8.71164	8.65564
10701015	3.23997	3.1842	3.09224	3.06862	3.24481	3.43002	3.45005	3.26137	3.66272	3.25408	2.934	3.54683	3.30526	3.68582	2.91079	3.53803	3.32748	3.39524	2.57184	3.3648
10701016	5.28105	5.18735	5.09501	5.03458	4.89664	5.42345	5.19267	5.4079	5.3332	4.7762	5.19594	5.36557	5.44853	4.84653	5.19672	5.01188	5.37278	5.19123	4.96942	4.90273
10701017	6.35907	5.36918	6.41937	6.00482	6.32117	6.01785	5.91852	5.93312	6.60054	6.36857	5.82108	5.72912	5.23059	6.14511	5.8806	6.03606	5.73105	5.59123	5.83736	5.70077
10701018	6.31857	6.43048	6.15674	6.72093	6.36158	6.3596	6.60937	6.18553	6.44066	6.33807	6.51809	6.30708	6.48313	6.65924	6.62181	6.62775	6.20799	6.30455	6.13506	6.25269
10701019	3.20124	3.44681	3.23154	3.95848	3.05113	3.21064	3.67711	3.08962	3.13728	3.73843	3.44078	3.50253	3.2407	3.61658	3.84683	3.46049	3.43647	3.16547	3.58898	3.34536
10701020	8.18437	8.01437	8.17775	8.06249	8.17629	8.29607	8.29278	8.53422	8.38522	8.4176	8.13987	8.25563	8.31062	8.09792	8.20388	8.34243	8.1401	8.30655	8.03412	8.10996
10701021	4.21654	4.21343	3.81883	3.64424	3.66533	3.54519	3.90457	3.41634	3.34002	3.38364	3.76585	3.82938	3.85447	3.67462	4.4022	4.34197	4.16262	4.30946	4.10047	4.04172
10701022	4.78515	4.60649	4.22954	4.45905	4.24251	3.93982	4.49365	4.07912	4.02479	4.65564	4.31831	4.00843	4.52519	4.48898	4.26568	4.30532	4.55636	4.27417	4.54561	3.93147
10701023	3.394	3.61465	3.06515	3.07714	3.38107	3.29507	3.15372	3.17194	3.44865	2.94137	2.92192	3.38371	3.65197	3.4462	3.11138	3.02022	3.07661	3.1704	3.11577	2.68368
10701024	3.30676	3.21384	3.67045	3.76081	3.40738	3.23581	3.7407	3.29239	3.24943	3.09467	3.55612	3.48114	3.42849	3.03969	3.0995	3.43028	3.13889	3.54968	3.93657	3.45685
10701025	3.99352	4.05437	4.47573	3.86703	4.30784	3.61283	4.10526	3.31613	4.54435	4.96037	3.43606	4.17199	3.47322	4.57155	3.71205	3.89475	4.65863	3.89312	4.50031	3.57916
10701026	5.73571	5.65449	5.08726	5.88333	5.32313	5.8273	5.52608	5.93737	5.8732	6.0429	5.66625	5.57866	6.00455	6.52587	5.83628	5.82351	5.43603	5.8319	6.1181	5.74818
10701027	2.92065	2.90024	2.86997	3.28822	2.88869	2.95003	2.92352	2.84659	2.89738	2.89159	2.73206	3.05322	2.81452	3.00666	2.91188	2.88119	2.91787	2.75594	2.994	2.8115
10701028	3.35416	3.17103	3.05997	3.33269	3.24195	3.2328	3.13893	3.19245	3.00044	3.08882	3.23056	3.19219	3.24794	3.45152	3.30259	3.27059	3.21291	3.34424	3.43008	2.97638
10701029	7.86327	7.83056	7.78698	7.70732	7.69649	7.79154	7.87409	7.8442	7.91425	7.73018	7.82933	7.74683	8.13132	8.03493	7.71716	7.81297	8.06369	7.91741	7.70024	7.71411
10701030	6.90886	7.04757	7.06298	7.01131	7.21044	7.04473	6.92932	7.17435	7.31729	7.27885	6.67066	6.91462	7.07922	7.15526	6.97072	7.08534	6.87173	7.09974	6.92907	7.17978
10701031	5.36397	5.21715	4.96507	4.87999	5.37404	4.9246	4.21923	4.65729	4.53589	5.18206	4.9387	4.95367	5.26986	4.18484	4.77373	3.84968	5.04192	4.74414	4.31112	4.81471
10701032	5.74335	5.42818	4.42039	5.27874	5.1728	4.89874	4.47597	5.41837	4.64473	4.93548	4.87092	5.3419	5.09975	5.23603	5.86277	5.37977	5.3085	4.64402	5.29296	5.31658
10701033	5.26816	4.08643	5.00249	4.72984	5.14213	5.05933	4.64415	4.81134	4.97284	4.28415	4.77838	5.0807	4.53171	5.26672	5.11088	4.49693	4.81493	4.89112	4.38326	4.68298
10701034	8.29394	8.11216	8.13449	8.48224	8.22804	8.35447	8.55177	8.38491	7.87939	8.26912	8.12796	8.084	8.3547	7.90344	8.45084	8.02291	8.36617	7.81826	8.20148	7.82042
10701035	9.47851	9.65084	8.78642	9.27656	9.17484	9.62501	9.23046	9.90245	8.80235	8.54084	9.76382	9.75498	9.74193	9.72318	9.75898	9.7952	9.95142	9.96289	9.8772	9.85257
10701036	3.43207	3.21208	3.60609	3.92042	3.68238	3.76616	3.23134	3.2084	3.57795	3.52766	3.51473	3.12811	3.09896	3.40912	3.54097	3.72968	3.80328	3.74603	3.16984	3.53743
10701037	6.6969	5.79386	6.15855	5.97074	6.11612	6.1209	5.85505	6.07392	6.41056	5.68207	6.18312	5.8153	5.91037	5.41227	5.73927	6.14384	6.17547	6.04738	6.26448	6.0806
10701038	6.69095	6.57345	6.62431	6.50718	6.69878	6.71993	6.82441	6.95618	6.36974	6.67232	6.77164	6.85115	6.72011	6.85626	6.36502	6.37735	6.60638	6.48283	6.44628	6.26586
10701039	2.73673	3.09721	2.51249	3.38101	2.81761	2.77085	2.67599	2.76295	2.544	2.96373	2.99886	2.93252	2.90764	2.94363	2.84536	3.36173	2.85067	2.95478	2.75759	3.01064
10701040	4.73908	4.6452	4.16179	4.67646	4.45105	4.32808	4.33643	4.56299	4.83144	4.06593	4.55121	4.40539	5.41902	4.75407	4.65997	4.3717	4.20483	4.75521	4.68464	4.88062
10701041	2.57909	2.55773	2.62376	2.46283	2.50886	2.58639	2.54493	2.53373	2.49703	2.55173	2.51944	2.57153	2.54479	2.5286	2.47832	2.55048	2.40494	2.4528	2.46814	2.53333
10701042	2.97394	3.33005	2.78702	3.8165	3.04279	3.04967	2.81617	3.1698	3.14884	3.06949	3.2105	3.30623	2.86472	3.43276	3.10854	3.36716	3.08332	3.42272	3.53616	2.90219
10701043	2.88651	2.97853	2.78293	2.8288	2.76795	2.99501	2.81191	2.88278	2.81868	2.78017	2.75688	2.89545	3.08915	2.83854	2.93215	3.05226	2.86009	2.95392	2.75255	2.92312
10701044	8.12756	8.26098	8.25358	8.09836	8.02325	8.26123	8.20091	8.20786	8.10781	7.81001	8.35696	8.29316	8.38361	8.39217	8.172	8.1914	8.22678	8.26116	8.21392	8.1941
10701045	5.79028	5.66936	5.70873	5.58626	5.72217	5.83716	5.41719	5.50153	5.76438	5.81403	5.43488	5.91607	5.70216	5.64704	5.90118	5.66349	5.85038	5.96733	5.75318	5.92071
10701046	3.64067	3.47398	3.52699	3.71138	4.57671	3.58844	3.94293	3.76812	3.86382	3.88894	3.71472	3.6275	3.88674	3.5868	3.54834	3.73542	3.55766	3.74236	3.52685	3.14262
10701047	8.0742	8.00416	8.01282	7.78997	8.02785	8.0949	8.0385	7.99521	8.01717	8.03814	8.12204	8.03675	7.69832	7.86224	8.03631	7.7839	8.00358	7.95305	7.81238	7.83962
10701048	2.76161	2.68669	2.85969	3.16243	2.83367	2.86172	2.61826	3.01275	2.78537	2.77036	2.73237	2.58694	2.83173	2.60611	2.85636	2.90047	2.80546	2.82726	2.89677	2.70061
10701049	7.33235	7.29306	7.43538	6.95275	7.03051	7.53279	7.52137	7.48097	7.59744	7.1901	7.32207	7.22955	7.76776	7.05615	6.90574	7.5474	7.75068	7.3472	7.24462	7.22569
10701050	3.67328	3.78674	3.67299	3.82459	3.22948	3.93946	3.95728	3.86114	3.3321	3.28432	3.97734	3.94272	4.25563	3.37215	4.08753	3.80943	3.86057	3.81077	3.33824	3.86094
10701051	10.4553	10.4724	10.4001	10.3911	10.5273	10.45	10.3584	10.8686	10.3925	10.3073	10.5983	10.28	10.7858	10.3509	10.2162	10.4634	10.7689	10.534	10.5877	10.5494
10701052	6.55455	6.20105	5.30443	6.5141	5.93526	6.01269	6.36927	6.92854	4.90233	5.19874	6.49081	6.57187	6.5338	6.15872	6.59912	6.09382	6.61742	6.73391	6.32271	6.49072
10701053	3.81387	4.52486	4.09738	4.23741	3.88368	4.16464	3.64699	4.0856	3.64009	3.65654	4.00514	4.02673	3.89176	4.26102	3.99656	4.09669	4.61892	4.06689	3.6294	4.36172
10701054	3.98908	4.25981	4.72337	4.21663	4.3153	4.05096	3.68864	3.59373	4.03488	4.47386	3.82439	4.05549	5.04622	3.54069	3.82769	3.90083	4.47592	3.98804	4.8889	4.09676
10701055	4.4743	4.38847	4.18953	4.62213	4.4955	4.26025	4.38569	4.55267	4.56959	4.36752	4.524	4.3482	4.22765	4.65087	4.52147	4.68109	4.6572	4.36551	4.61765	4.22739
10701056	2.93553	3.12151	3.06419	3.17523	2.84632	3.21762	2.9882	3.1904	2.88376	3.3136	2.81684	2.93586	2.87604	2.92646	2.90342	2.95331	2.79929	3.01365	3.17129	2.86718
10701057	5.1802	4.882	4.66562	4.63781	4.83169	5.14944	4.6971	4.97453	4.99739	4.76941	4.56069	4.99417	4.67842	4.76622	5.11688	4.87504	5.04939	5.08073	5.0731	4.96887
10701058	7.89538	7.72823	8.40685	8.19099	8.07386	7.76167	8.21412	7.77099	8.17869	8.1831	7.82574	7.69046	7.96121	8.09096	7.91451	7.91696	7.70028	7.73586	7.45216	7.7228
10701059	5.47987	5.49114	5.24216	5.16419	5.28046	5.50026	5.5047	5.51516	5.58867	5.69278	5.23393	5.33809	5.87886	5.39859	5.27611	5.40234	5.685	5.669	5.46076	5.34591
10701060	3.74998	3.46142	3.5359	3.57256	3.53183	3.80072	3.60136	3.47738	3.61161	3.56435	3.36431	3.50072	3.55525	3.68128	4.03856	3.48064	3.28983	3.5732	4.20153	3.41813
10701061	6.78568	6.91086	6.59246	6.96663	6.89629	6.86979	6.91508	7.2579	6.66264	6.72434	6.86095	6.81583	7.45617	6.70713	6.99674	6.69886	6.88563	7.01463	6.96167	6.82781
10701062	4.92332	4.8219	4.97216	4.88153	4.7055	4.91623	5.02627	4.97328	4.937	4.91944	4.55036	5.02613	4.90204	4.7056	4.32816	4.9481	5.1366	4.86232	5.02857	4.96891
10701063	2.51838	2.38281	2.49132	2.87372	2.46159	2.51089	2.63478	2.4889	2.54318	2.46888	2.42435	2.57835	2.48831	2.59668	2.53059	2.5351	2.47046	2.51433	2.60067	2.77025
10701064	3.2696	3.09596	3.16249	3.1786	3.02466	3.07605	3.04797	3.22017	3.18137	3.08925	3.09813	2.968	3.19568	2.92326	3.13672	3.31418	3.00331	3.02422	3.02429	2.85189
10701065	5.40776	6.04428	5.51233	5.7616	5.55344	5.86018	5.61325	5.77815	5.78995	4.88945	6.00656	5.54646	5.61651	6.26928	5.6431	5.6726	5.62488	5.3682	6.00856	5.52906
10701066	9.87103	9.93865	9.34056	10.1255	9.77058	10.033	9.78846	9.76638	9.4205	9.56987	10.0324	10.0902	9.5921	9.77137	10.0964	10.0483	9.91084	9.93687	10.0362	10.0237
10701067	3.84408	4.35454	3.79396	3.94979	4.38886	3.62089	3.69761	4.17882	3.72914	4.3974	3.90891	4.35508	4.54015	3.93363	3.9705	3.68408	3.61488	4.02799	4.5681	3.60999
10701068	2.51441	2.53072	2.49058	2.58155	2.47316	2.52428	2.48778	2.54189	2.59408	2.62094	2.59469	2.60597	2.35327	2.58321	2.50412	2.64425	2.67924	2.79322	2.70527	2.64141
10701069	6.76829	6.6591	6.32078	6.6206	6.51815	6.18849	6.48387	6.39443	6.45166	6.8324	6.43331	6.34267	6.41606	6.83064	6.35377	6.34459	6.35818	6.48898	6.60643	6.42855
10701070	9.03275	8.94953	9.18847	8.83226	8.99873	9.09473	9.33907	8.92779	9.14013	8.89532	8.83509	9.04593	8.80499	8.93111	8.87264	8.86126	8.97063	8.97553	8.87504	8.82489
10701071	3.45963	4.14302	3.33967	3.2779	3.39947	3.3552	3.46147	3.55934	3.17351	3.01556	3.48813	3.40469	3.10691	3.54786	3.50234	3.60903	3.45403	3.97806	4.43485	3.70175
10701072	2.67732	2.70043	2.64556	2.58573	2.58563	2.67872	2.63189	2.63855	2.69843	2.77436	2.62266	2.87736	2.75988	2.7625	2.77441	2.80648	2.73853	2.66068	2.9015	2.66765
10701073	3.34654	3.56511	3.33783	3.07503	3.38795	3.1541	3.52838	3.43167	3.38525	3.61044	3.29862	3.21556	3.396	3.41348	3.25759	3.42594	3.30178	3.32653	2.96688	3.20985
10701074	3.18517	3.07303	2.8495	3.10614	3.09472	3.20804	3.01925	3.17859	2.92088	2.9177	2.96611	3.14975	3.00736	2.99329	3.25771	3.32481	3.31649	3.08204	3.31151	3.12443
10701075	4.2682	4.81543	4.68507	4.8922	4.46619	4.5157	4.69207	4.67872	4.67042	4.71839	4.25672	4.3893	4.24563	4.58424	4.20498	4.52193	4.49882	4.43274	4.45649	4.08398
10701076	5.83229	5.46547	5.30533	5.42932	5.66912	5.82322	5.60779	5.94093	5.94972	5.88745	6.10034	5.80695	5.32065	5.46044	5.82863	6.0938	5.89123	5.85306	5.99298	6.0465
10701077	5.81231	5.65323	5.73479	5.32401	5.60885	5.58745	5.87951	5.91105	5.68719	5.96346	5.38493	5.26351	5.60191	5.69231	5.48914	5.13588	5.4733	5.31619	5.4523	5.54441
10701078	8.56051	8.30536	8.71872	8.69143	8.63545	8.36436	8.60953	8.65742	8.75294	8.95964	8.42109	8.28347	8.60218	8.27818	8.39631	8.22974	8.16802	8.29456	8.34027	8.32088
10701079	2.52195	2.3801	2.71833	2.65693	3.22466	2.61455	2.71833	3.60909	2.66604	2.70242	2.76193	2.82764	3.09206	3.07505	2.66815	2.70242	2.81731	2.73961	2.81632	3.07719
10701080	3.44201	3.09054	3.23781	3.49934	3.02521	3.11868	3.0602	3.54745	3.18284	3.64576	3.55413	3.19046	3.17233	3.00997	3.18285	3.04483	3.14871	3.01262	3.95673	2.95591
10701081	3.94572	4.6517	3.52808	4.70905	4.25965	3.74208	3.5718	4.57353	3.49721	3.5319	5.22044	4.67314	5.17718	4.36246	5.36824	4.74585	3.88494	5.0692	4.5109	5.69714
10701082	9.88607	9.81418	9.95406	9.86034	9.94066	9.89	10.0205	9.87462	9.86944	9.89899	9.83317	9.83207	9.65851	9.90028	9.80941	9.72269	9.83669	9.71005	9.82152	9.70044
10701083	2.42027	2.39245	2.42099	2.56425	2.4274	2.46292	2.46456	2.65369	2.48529	2.51346	2.4346	2.48325	2.49509	2.52036	2.56148	2.43155	2.4452	2.41767	2.55862	2.45957
10701084	7.49571	8.43338	6.34088	7.99936	7.20093	8.32567	7.56854	7.66668	6.90609	7.04612	8.26475	8.39919	8.10736	8.19434	8.39958	8.35214	8.26838	8.59085	8.40512	8.54956
10701085	5.31575	5.57704	5.4519	5.77702	5.37554	5.57427	5.54518	5.28304	5.89849	6.29775	5.42892	5.42791	5.52122	5.41999	5.44461	5.47332	5.02947	5.35873	5.12963	5.44306
10701086	3.64168	3.51356	3.70739	3.61964	3.60538	3.48397	3.56984	3.92558	3.38455	3.60458	3.28269	3.40554	3.31072	3.73002	3.39756	3.47588	3.66613	3.76965	3.67714	3.76057
10701087	4.1514	4.89805	3.72153	4.25242	4.02323	3.75115	3.48637	3.30122	3.97171	3.71831	4.26967	4.27283	4.20462	4.06891	4.31254	4.49817	4.10893	3.87196	4.09621	4.39981
10701088	7.08594	7.03825	7.07516	7.29524	7.23682	6.90294	7.34352	6.94296	7.0771	7.1619	7.02753	7.04036	7.36314	7.09343	7.14305	7.13937	7.00752	6.80853	6.89695	7.17812
10701089	3.37185	3.67026	3.33259	4.28555	3.41286	3.64973	3.61802	3.80745	3.5063	4.71225	3.89337	3.20762	4.39936	3.57592	4.0008	3.71214	3.47	3.7875	3.10718	3.86883
10701090	3.70225	3.84622	3.57721	3.88003	3.64928	3.70904	3.607	3.54304	3.51731	3.57343	3.71747	3.88576	3.87163	3.84256	3.6861	3.64577	3.67844	3.84593	4.25119	3.6879
10701091	3.12763	3.18848	2.73675	2.91393	3.18474	3.48949	2.91223	3.00854	2.95733	2.93514	3.09581	3.06162	3.44011	3.25678	3.58527	3.03855	3.1384	3.47806	3.64531	3.54117
10701092	10.4575	10.5231	10.2242	10.725	10.3944	10.6002	10.4312	10.234	10.3957	10.5554	10.5091	10.4643	10.2809	10.5634	10.4366	10.581	10.1544	10.6322	10.6036	10.7365
10701093	9.16133	9.3091	8.79959	9.41918	9.05014	9.28844	9.04658	8.99377	8.77225	8.81538	9.26214	9.21741	8.85576	9.09704	9.34189	9.30468	9.0896	9.23637	9.12725	9.31911
10701094	7.92301	7.56349	7.35914	7.83468	7.62892	8.09036	7.4359	7.45585	7.50198	7.2966	8.0423	8.07591	7.25921	7.93178	7.72332	8.12854	7.46657	8.07821	7.88456	8.03822
10701095	2.97225	3.08947	3.02185	3.10889	3.25305	3.12561	2.85666	3.20009	2.84186	2.98094	3.17163	2.52962	2.99184	3.43702	3.35371	2.96982	3.0821	3.00549	3.13377	2.98021
10701096	10.3495	10.2987	10.3563	10.2167	10.2392	10.3925	10.3409	10.359	10.3523	10.2379	10.3205	10.3886	10.4803	10.2925	10.1127	10.3737	10.4133	10.3914	10.328	10.1797
10701097	6.42576	5.82239	5.9396	5.88137	6.44518	5.79651	6.09206	6.26937	6.48696	6.32951	5.88674	5.41835	6.56487	6.02921	5.75563	5.69826	6.22786	5.72021	5.45879	5.80982
10701098	3.23331	3.56044	3.38322	3.35025	3.37605	3.61805	3.31649	3.24734	3.7448	3.78008	3.53039	3.35126	3.17222	3.48944	3.31731	3.30643	3.02483	3.33659	3.26244	3.32803
10701099	4.14934	4.02965	3.97239	3.80231	3.98261	3.7508	3.2926	4.24383	3.69739	3.40489	4.39112	3.82	4.32552	3.32313	3.91515	4.01851	3.44968	3.81452	4.01444	4.16546
10701100	2.77138	3.18833	2.85263	3.13907	3.23565	2.98614	3.2171	2.99161	2.92178	3.08041	3.24264	3.20864	3.37395	3.10507	2.96163	3.07132	3.14358	3.25898	2.90716	3.16269
10701101	2.79641	2.78374	3.00795	2.97878	2.85643	2.83926	2.96917	3.1003	2.82644	2.94701	2.79642	2.89171	2.75843	2.92767	2.90228	2.69066	2.84333	2.83994	3.56533	2.82366
10701102	4.37024	4.66191	4.62922	4.88177	5.11438	4.60948	4.85716	4.82561	4.75694	4.77963	4.81349	4.7807	4.60552	4.16441	4.26799	4.5527	4.59799	4.73511	4.82863	4.56423
10701103	6.01126	5.72439	6.31236	6.53377	6.6423	5.85263	6.28197	6.2215	6.40022	6.23034	6.07991	6.03305	6.01827	6.15708	5.9678	6.0234	5.95415	5.73884	5.72897	5.82896
10701104	5.89381	6.84635	5.73593	6.72272	6.15929	6.39629	6.18222	6.32249	5.56396	6.04639	6.68014	6.9515	6.51998	6.94063	6.64095	6.65574	6.92098	6.47557	6.81919	6.84322
10701105	11.2997	11.2575	11.3551	11.2143	11.2773	11.3596	11.3499	11.2395	11.2891	11.1934	11.3105	11.4005	11.2603	11.346	11.2748	11.323	11.3048	11.4408	11.3648	11.3804
10701106	5.61225	4.9987	5.16417	6.07539	5.32181	4.99797	5.12013	4.98935	5.12695	5.58325	5.721	5.28011	4.21024	5.41709	5.27916	5.2453	5.0933	5.60331	6.0495	5.38582
10701107	5.09671	4.87624	4.4064	4.8814	4.85783	4.7257	4.38857	4.69391	4.40727	4.05986	4.43703	4.69264	4.83453	5.0116	5.25502	4.73487	4.41255	4.54853	4.73825	4.98116
10701108	3.71401	4.18351	3.71696	5.05976	3.58049	4.50415	4.47006	3.82353	4.62375	4.35073	4.10518	4.20933	3.69603	3.6109	4.58676	3.42101	3.75599	3.98167	3.73295	4.38182
10701109	5.80777	6.20989	5.84641	6.1682	5.50457	5.98533	5.3993	5.88376	5.68939	5.69788	6.01771	6.11226	6.25139	6.25697	6.27983	6.4299	5.97464	6.43536	5.69505	6.18575
10701110	3.50742	3.74827	3.20101	3.21893	3.7191	3.23886	3.18479	3.61706	3.03427	3.44797	3.71182	3.67331	3.28755	3.2269	3.20068	3.47171	3.75508	3.66857	3.89597	3.60758
10701111	3.1338	3.44666	3.35125	2.9331	3.29778	3.20681	3.30382	3.0555	2.9915	3.61805	3.09969	3.29538	3.19637	3.53277	3.3654	3.27269	3.03546	3.23595	3.00444	3.00632
10701112	3.33685	3.75761	3.16543	3.66876	3.02433	3.84544	3.30149	3.26639	3.32594	3.07047	3.26787	2.82879	3.44834	3.8105	3.2602	3.50814	3.08622	3.1866	3.10529	3.43733
10701113	5.3564	5.54734	5.22495	5.58769	5.70693	5.72568	5.5919	5.75137	5.46131	5.39545	5.58735	5.37748	5.77513	5.49132	5.31462	5.41555	5.55921	5.59475	5.23985	5.07779
10701114	3.17721	3.46858	3.03649	3.5722	3.12913	3.3044	3.0338	3.52293	2.7712	3.36678	3.2249	3.51756	3.18316	3.47971	3.57001	4.24763	3.04286	2.91374	3.62334	3.52138
10701115	2.96359	3.03143	2.8454	2.7331	3.09492	2.73245	2.76519	2.79655	2.7517	2.68934	2.99402	2.77498	3.02603	3.25513	2.96366	3.06698	3.28165	3.05918	2.71789	2.83512
10701116	5.04968	5.19494	4.42124	5.28773	5.10109	4.82357	4.24216	5.25623	5.00214	4.44457	4.71625	4.92094	4.50364	4.74645	4.88256	4.96525	4.61803	4.398	4.26917	4.61093
10701117	6.68948	6.40479	6.68471	6.44403	6.76488	6.41343	6.78021	6.69271	6.33082	6.52191	6.55068	6.70918	6.49358	6.38414	6.25189	6.20269	6.44696	6.3629	6.30685	6.39894
10701118	2.90853	2.96916	2.75169	2.99723	2.74334	2.7773	2.75458	2.7526	2.80661	3.1257	2.72881	2.64235	3.02818	3.08658	3.19914	2.74846	3.17105	3.1371	3.02313	2.94509
10701119	6.43414	6.47485	6.35434	6.35322	6.57854	6.64319	6.59943	6.79313	6.31634	6.04418	6.18138	6.45481	6.90341	6.65122	6.44572	6.71372	6.70726	6.518	6.48838	6.73337
10701120	9.06277	8.64733	8.73156	8.93502	8.96638	8.63517	8.88169	8.71012	8.944	8.60768	8.77613	8.71765	8.52046	8.75121	8.68535	8.7022	8.64963	8.55301	8.54943	8.54527
10701121	10.2641	9.87731	10.1973	9.74696	10.3044	9.87405	10.112	10.4668	10.3859	10.247	10.0182	9.9888	10.3786	9.87162	9.81985	10.0205	10.2408	10.0834	9.88291	9.91785
10701122	4.31661	4.43176	4.17255	4.12449	3.76617	4.22041	4.49909	4.42211	4.27731	4.24667	4.16424	3.97856	4.29468	4.10946	4.30224	4.16204	4.07984	4.20415	4.19746	4.25776
10701123	3.64277	3.82949	3.61113	3.92546	3.95788	3.7939	3.69465	3.35273	3.61228	3.41164	3.98277	3.64865	3.74246	4.1115	3.75574	3.82475	3.66123	3.83519	3.76998	3.82027
10701124	8.93087	9.04181	8.8004	8.96786	8.83056	8.85719	8.6895	8.65281	8.67529	8.78092	8.91043	8.88744	9.1073	9.15584	9.09254	9.31132	8.73796	9.09829	9.0197	9.37479
10701125	3.2233	3.26659	3.20681	3.58822	3.03784	3.06363	2.84692	3.24577	3.22323	3.11352	3.23576	3.38338	3.5087	3.65017	3.53184	3.22466	3.21473	3.25509	3.10362	3.26019
10701126	4.40828	4.16725	4.63706	4.67658	4.72091	4.67335	4.75068	4.62976	4.62321	4.13447	4.36348	4.4343	4.40456	4.75739	4.58421	4.66772	4.754	4.55527	4.22451	4.11434
10701127	3.48969	3.19012	3.56399	3.3674	3.6529	3.22937	3.31893	2.92163	3.49194	3.37141	3.24751	3.47645	3.24139	3.37572	3.38594	3.61255	3.25598	3.1626	4.05082	3.17711
10701128	2.99652	3.09346	3.07325	3.45882	3.0897	2.94959	2.85235	2.88853	2.7565	3.00299	2.83625	3.01697	2.87578	2.85458	2.90127	3.16089	2.8784	3.17124	3.1	2.83092
10701129	6.80735	6.57918	6.74122	6.61668	6.65158	6.25002	6.63314	6.64776	7.03131	7.04784	6.73162	6.49026	6.1497	6.6395	6.69622	6.6416	6.64423	6.59367	6.47845	6.47409
10701130	5.2443	5.29236	5.36934	4.99794	5.31838	5.05782	5.42721	4.71406	5.09494	5.82925	4.58515	4.63789	4.99565	4.99536	5.23264	4.90989	4.35442	4.97476	5.07469	4.479
10701131	3.92843	4.65751	3.60847	4.81932	4.11594	3.73894	3.86378	3.77677	3.42012	3.67948	3.85275	3.85365	4.69112	4.27393	4.48264	4.13433	4.06723	3.99087	4.19688	4.35189
10701132	3.07301	2.81332	2.82457	2.87425	2.90037	2.93559	2.86359	2.92648	2.98102	3.08659	3.01453	2.85836	2.86921	3.23254	2.82448	3.31814	2.91211	2.88887	2.88566	2.81995
10701133	7.87732	7.88551	8.11374	7.91938	8.09353	7.93038	8.1438	8.07361	8.05884	7.99477	7.90206	7.88514	8.1142	7.87034	7.90048	8.06386	7.7912	7.72437	7.92171	7.95243
10701134	5.2159	5.66538	4.56797	5.52509	5.30388	5.32217	4.77636	5.53304	4.93906	4.6334	5.54695	5.57981	5.44299	5.07662	5.32273	5.45167	5.79561	5.69741	5.33927	5.37754
10701135	5.06445	4.81436	4.97937	4.97499	4.63404	4.95714	4.81839	4.88528	5.16042	4.59672	5.19949	4.75652	5.26213	5.03788	5.03963	4.91187	4.92822	4.79212	3.83306	4.74969
10701136	5.79087	5.98959	5.02677	6.50735	6.06286	5.58079	5.64024	4.99451	5.77405	5.57287	6.11145	5.47275	5.29126	6.8193	5.99496	5.62128	5.64886	5.73016	5.75849	5.88058
10701137	4.4419	4.30355	4.82092	4.65945	4.94454	4.41008	4.96971	5.3934	4.91568	4.9064	4.39619	4.39471	4.91335	4.64893	4.71297	4.83893	4.49348	4.38222	4.99503	4.54478
10701138	8.38704	8.37572	7.96607	8.81045	8.29826	8.46477	8.45032	8.18499	8.26538	8.4524	8.42436	8.43755	8.01806	8.40693	8.2221	8.34213	8.09763	8.31894	8.41785	8.26025
10701139	6.13813	6.04626	5.72115	6.18199	6.05792	5.56241	6.41444	5.55043	6.46417	6.65345	5.64857	5.86599	6.11372	5.93103	5.52754	5.76921	5.87611	5.73306	5.24408	5.42477
10701140	7.10604	6.44389	7.23455	7.02244	6.46463	6.9388	7.03435	7.2723	6.92162	7.19295	7.02767	7.02755	7.72102	7.26467	6.84184	6.76779	7.14343	6.77739	6.65334	6.6171
10701141	5.25756	5.67928	5.5963	5.6155	5.39377	5.19212	6.07889	4.3982	4.6226	5.3547	5.60132	5.6902	4.43674	5.04062	5.8353	6.16752	5.03587	6.05136	4.11222	4.97874
10701142	2.81817	3.12158	2.67789	3.37079	2.94042	2.96527	3.10051	2.96426	2.81862	2.99001	3.18286	2.67134	3.6754	3.35665	2.91732	3.03829	3.22478	2.81012	3.13289	2.89399
10701143	7.37681	8.07056	7.6094	8.53285	8.02789	7.83754	8.04403	8.34773	7.20057	8.21331	8.07026	7.65007	8.34667	8.04201	7.57655	7.80014	8.18375	7.70378	7.99232	8.05306
10701144	6.78379	6.30714	6.74856	6.60266	6.76697	6.46026	6.8309	6.41105	6.64887	6.73979	6.02848	6.50041	6.40358	6.37214	6.17648	6.22423	6.43267	6.10925	6.59895	6.33217
10701145	3.916	3.76323	3.42497	3.4638	3.42121	3.48149	3.19602	3.78198	3.516	4.2104	4.03454	3.55926	3.69264	3.5793	3.51628	3.91159	3.77031	3.5895	3.70732	3.50911
10701146	3.91736	3.91769	4.0479	3.98701	3.90318	3.65781	3.8001	4.13672	4.00787	4.30496	4.20646	3.83198	3.91332	3.86272	3.59462	4.09521	3.83316	3.81533	3.6296	4.42135
10701147	3.27846	3.44358	3.30486	4.1889	3.7131	3.10257	3.92091	3.41374	3.47369	3.58623	3.41916	3.47859	3.35285	3.60924	3.43998	3.31146	3.24748	3.27112	3.6386	3.22932
10701148	3.10509	3.37083	3.1226	3.38348	3.43757	3.14328	3.16674	3.53199	3.19944	3.56064	3.98247	3.24428	3.3082	3.69727	3.20491	3.46581	3.33905	3.3086	3.5155	3.57456
10701149	4.92836	4.80656	4.82518	4.88717	5.12027	5.10331	4.7435	4.9263	5.19447	5.05398	4.22934	5.09374	4.63294	5.23447	4.56613	4.41803	5.31223	4.43141	4.89833	4.68377
10701150	5.4368	5.67859	5.1756	5.20105	4.71845	5.86097	5.38804	5.18775	5.14907	5.50915	5.06054	5.85723	5.44852	5.64092	5.59125	5.30251	5.41984	5.86413	6.09391	5.56686
10701151	3.55034	3.51512	3.63244	4.09982	4.14014	4.14766	3.74697	3.79744	3.48863	3.61194	3.66038	3.69972	3.57831	3.68049	3.82025	3.9592	3.4453	3.70303	2.95598	3.79315
10701152	5.81608	5.6163	6.08932	5.58542	5.82116	5.95261	5.8851	5.34873	6.04476	5.24468	5.45704	5.85839	5.65227	5.82137	5.72688	5.73645	5.6718	6.01405	5.16981	5.50773
10701153	7.51256	7.68639	7.64829	7.59367	7.45604	7.6386	7.74033	7.74081	7.55936	7.58641	7.56648	7.41233	7.64054	7.77294	7.91078	7.60563	7.3932	7.22242	7.35252	7.58037
10701154	6.59249	6.15891	6.52449	6.33795	6.26286	6.47904	6.73745	6.82292	6.49745	6.56453	6.49104	6.21413	6.21696	6.32717	6.074	6.47117	6.3612	6.48752	6.7042	6.44867
10701155	4.4025	4.87312	4.4026	5.22442	5.01021	4.26341	4.41716	4.33701	4.09278	4.06528	4.59384	4.5158	4.89087	4.67376	4.2118	4.86582	5.13014	4.46955	5.07078	4.50079
10701156	6.38505	6.4939	5.96381	5.81193	6.29813	6.42769	6.53651	6.11686	5.72924	5.5592	6.11298	6.11589	6.20877	6.72007	6.47403	6.20162	6.24214	6.14272	5.96378	5.93674
10701157	6.42965	6.27489	6.51616	6.0884	6.59812	6.53985	6.25428	6.25489	6.38504	6.47149	6.47006	6.71527	6.46062	6.15389	6.51764	6.14042	6.32553	6.34234	6.67986	6.25484
10701158	8.5266	8.75178	8.45623	8.6067	8.36975	8.84255	8.57007	8.72703	8.27112	8.23646	8.63599	8.7046	8.64761	8.73702	8.72711	8.69266	8.88952	8.66149	8.95628	8.60941
10701159	6.57983	7.14758	6.62008	6.79928	6.82894	6.67954	6.92339	6.59884	6.71877	6.69132	6.906	7.10097	6.9117	7.19887	6.87262	6.46683	7.13279	6.86175	6.87168	6.75871
10701160	3.66632	3.58092	3.77418	3.49641	3.52272	3.37221	3.88402	3.58163	3.34499	3.89321	3.07473	3.44503	3.66383	3.29386	3.12224	3.42586	3.39402	3.38319	3.70477	3.11813
10701161	4.91224	5.62856	4.85876	5.77785	4.97595	5.00233	4.78103	4.98168	4.92305	4.98907	5.24613	5.40865	5.42915	5.75071	5.56588	5.8088	4.84021	4.9962	5.53627	5.82258
10701162	6.39348	7.20078	5.47964	6.86374	6.27102	6.86621	6.0841	6.78199	5.61987	6.09469	6.96517	7.12535	7.16931	6.94135	7.35747	7.2671	7.02135	7.47037	7.3564	7.16655
10701163	7.87544	8.08186	8.2618	7.98245	7.86294	8.14316	8.30538	7.77479	8.21371	8.3656	7.86649	7.95739	7.85775	7.94591	7.91241	7.77259	7.71345	7.78835	7.82711	7.82536
10701164	3.86185	3.81587	4.05683	3.86298	3.64325	3.75654	4.22735	3.76194	3.82678	3.77082	3.90527	4.06454	3.94031	3.75067	4.08125	3.68186	3.97236	3.78162	3.67368	4.17262
10701165	3.19081	3.46878	3.46159	3.26455	3.38808	3.13443	3.20845	3.62321	2.95528	3.64403	3.11737	3.32875	3.04367	3.31918	3.13758	3.34232	3.304	3.24048	3.96222	3.33935
10701166	3.35568	3.22618	3.0937	3.06303	3.37855	3.35361	3.20775	3.403	2.94766	3.20201	3.26927	3.28727	3.29835	3.38133	3.21501	3.3441	3.59312	3.53653	3.19446	3.18513
10701167	4.15291	5.01783	4.47372	4.96349	4.92938	4.4397	4.95932	4.99496	4.68834	4.75868	4.65787	4.85191	5.22391	4.7884	4.74981	4.55558	4.64623	5.016	4.388	4.64426
10701168	4.74103	4.46542	4.42148	4.69487	4.5635	4.30702	4.70094	4.20253	4.52176	4.61191	4.55195	4.12178	4.14317	4.66368	4.38316	4.60914	4.46573	4.43557	4.85062	4.25219
10701169	4.20573	4.18007	4.04672	4.14099	4.04915	4.0743	4.2106	4.72802	3.95121	4.05147	4.11932	4.25414	3.98858	4.40466	4.00533	4.204	4.15718	4.30965	4.22324	4.1543
10701170	2.94783	2.94352	2.89271	3.02965	3.17314	2.9559	2.99382	2.98332	2.99848	3.6156	3.14056	2.98224	3.2096	2.91721	3.19852	3.23297	2.91848	3.19852	3.03594	2.80832
10701171	3.0125	3.2558	2.89112	3.4203	2.71125	3.1312	3.13092	3.29747	2.8973	3.39416	2.99319	2.86533	2.92692	3.24152	3.09832	3.33411	3.01067	2.88914	2.96653	2.85273
10701172	8.69142	8.48803	8.35745	8.57273	8.51833	8.51867	8.56444	8.4267	8.26234	8.38493	8.70939	8.65686	8.38317	8.35724	8.62897	8.69473	8.29569	8.61151	8.61719	8.70619
10701173	6.55197	6.67443	6.61723	6.03282	6.91691	6.73795	6.67691	6.37773	6.67881	6.02666	6.59781	6.5474	6.32496	6.3061	6.5927	6.60239	6.69887	6.46659	6.38536	6.45728
10701174	6.07025	5.56299	5.83686	5.51658	5.95142	5.68964	5.51086	5.53891	5.9531	5.49183	5.42673	5.51082	5.25828	5.79664	5.67975	5.71649	5.67153	5.46386	5.7057	5.64362
10701175	4.26658	4.78358	4.04963	4.47621	4.51899	4.32535	4.56538	4.02927	4.23176	4.47618	4.57783	4.3274	4.40756	4.3812	4.44539	4.37353	4.23809	4.2833	4.18771	4.20481
10701176	8.5686	8.28181	8.63823	8.04738	8.78044	8.42811	8.2853	8.89149	8.58039	8.57054	8.65907	8.40314	8.90379	8.41983	8.23539	8.46853	8.75632	8.49342	8.29269	8.51897
10701177	5.58642	5.05813	6.1445	5.80285	5.62622	5.47412	5.88949	5.2587	5.8922	6.35529	4.94768	5.129	5.4999	5.20456	5.03827	5.05464	5.13277	5.33167	5.372	4.98704
10701178	3.84366	4.69569	3.60465	4.44591	4.02362	4.43499	4.11252	3.82288	3.96428	3.89815	4.36513	4.44648	4.37934	4.86749	4.88107	4.47	3.96418	4.47545	4.91411	4.63166
10701179	4.88801	4.89095	4.87909	4.82376	4.72708	5.11674	4.93084	4.80015	5.01951	4.89671	4.6541	4.84846	4.89619	5.19261	5.33923	4.96042	4.86857	5.03583	5.02774	5.24435
10701180	6.79013	6.60812	6.64287	7.01733	7.31798	6.66736	6.55586	6.87819	6.86818	6.9418	6.58021	6.21691	7.08707	6.04675	6.47288	6.25382	7.11657	6.70683	6.72894	6.87186
10701181	10.0777	10.1241	9.73283	10.1437	9.97008	10.0466	9.77279	10.1129	9.70887	9.64886	10.1241	10.1848	10.3388	10.0366	10.2217	10.2804	10.0667	10.1708	10.1492	10.3261
10701182	2.51822	2.64523	2.58782	2.74017	2.58491	2.72117	2.57555	2.65539	2.55203	2.75646	2.53929	2.61669	2.74317	2.51437	2.56159	2.75105	2.61039	2.73077	2.76921	2.65725
10701183	2.75474	2.76884	2.58461	2.5159	2.5858	2.95386	2.72359	2.78584	2.58942	2.47908	2.68118	2.71047	2.79658	2.80061	2.73578	2.73692	2.67918	2.73653	2.9686	2.6053
10701184	3.62387	3.6494	3.18613	3.44769	3.44026	3.50438	3.71253	3.54877	3.45369	3.34279	3.41503	3.92885	3.59401	4.06651	3.80617	3.63017	3.69071	3.5902	4.49801	3.778
10701185	4.55446	4.65972	4.55694	4.24497	4.437	4.5137	4.65979	4.73276	4.71647	3.9725	4.60409	4.95136	3.73069	5.05841	4.48775	4.06219	4.68075	4.48264	4.62368	4.82091
10701186	3.87062	3.78737	4.14368	3.69027	3.90119	4.25903	3.64975	4.00216	3.68068	3.20021	3.89497	3.91498	4.29303	4.03731	3.83135	4.12586	3.46514	3.95428	3.75168	3.90542
10701187	6.62871	6.47632	6.3786	6.45342	6.43412	6.4136	6.40782	6.80339	6.43074	6.16471	6.62587	6.50964	6.55588	6.86327	6.30451	6.61072	6.79861	6.57802	6.27425	6.49031
10701188	9.18205	9.18364	9.3338	9.00087	9.32628	9.12609	9.31161	9.30311	9.43449	9.27939	9.1612	9.2047	8.99469	9.15161	9.09501	9.23706	9.04565	9.02186	9.01529	9.20665
10701189	6.68878	6.1076	7.21197	6.44012	6.82798	6.34176	6.95292	5.98257	7.09554	7.25963	5.7852	6.01625	5.95911	5.94318	5.9979	6.07957	6.0899	5.9245	5.38969	5.67778
10701190	4.61632	5.00538	4.08805	4.20722	4.27681	5.03672	4.02993	4.28671	4.86309	4.09706	4.13821	4.33313	4.77253	4.66688	4.80322	4.23458	4.61232	3.95647	4.10534	4.55686
10701191	7.51218	7.40402	7.6949	7.88742	7.90813	7.69523	7.84074	7.48114	7.61894	7.88933	7.3184	7.32572	7.80163	7.57025	7.4528	7.2075	7.50293	7.44763	7.45406	6.96824
10701192	3.70907	3.70278	3.61876	4.01165	4.00945	3.49067	3.71283	3.53166	4.05911	3.87912	3.52937	3.62474	4.09288	3.52832	4.09195	3.8105	3.69544	3.82545	3.76947	4.09037
10701193	5.42092	5.46841	5.70149	5.7528	5.41973	5.15191	4.9375	5.82339	5.71706	5.43221	5.85706	5.36436	5.5494	5.29643	5.80768	5.28515	5.36252	5.01216	5.54932	5.73128
10701194	8.00529	8.17485	7.86679	8.04855	8.08963	8.22441	8.20037	8.01879	7.9458	7.8387	8.19496	8.15218	7.78353	8.11007	8.26086	8.05211	8.01097	8.18026	8.00849	8.25135
10701195	2.66614	2.57702	2.58812	2.89688	2.59375	2.59378	2.64424	2.64386	2.62758	2.94634	2.56611	2.56475	2.63449	2.57016	2.70039	2.47719	2.57459	2.64425	2.86217	2.56854
10701196	3.53669	3.37364	3.51671	3.49056	3.31822	3.53006	3.58371	3.32608	3.48941	3.33427	3.46344	3.77516	3.73402	3.45987	3.45919	3.75377	3.33688	3.37069	3.37567	3.36681
10701197	5.36286	5.46699	5.6493	5.52775	4.63729	5.53922	5.48637	5.65818	5.7605	5.63243	5.25971	5.79443	5.44811	5.57773	5.76213	5.43932	5.19301	5.37868	5.22532	5.37188
10701198	8.29671	8.47171	8.12551	8.44091	8.25067	8.26946	8.15299	8.2601	8.25551	8.26757	8.53056	8.46733	8.48234	8.47832	8.42901	8.55442	8.52612	8.58536	8.62057	8.58683
10701199	5.94353	5.45888	5.128	5.59948	5.89855	5.3022	5.48284	5.43084	5.8469	5.60931	5.74255	5.54891	5.61683	5.57388	5.59986	5.65259	5.51829	5.60854	5.33601	5.85225
10701200	3.77164	3.79264	3.68047	4.6701	3.64416	3.96963	4.17245	3.70721	3.55837	3.45952	3.52625	3.93741	3.95747	4.0671	3.86492	4.0473	3.74889	3.77796	3.95052	3.84838
10701201	5.05212	4.52088	4.81786	5.44883	4.89001	4.65933	4.75489	5.37605	5.18032	5.35885	4.68836	4.28557	5.14701	4.51225	4.46114	4.49892	5.04641	4.78942	4.61394	4.11119
10701202	4.79888	4.22163	4.52887	4.40934	4.37897	4.13311	4.14908	4.9684	4.63025	4.69712	4.42111	4.77723	4.84378	4.39145	4.62148	4.39638	4.21808	4.61561	4.42206	4.34914
10701203	3.64636	3.49777	3.34623	3.23049	3.84949	3.65081	3.24111	3.75107	3.59695	3.30004	3.36874	3.65948	3.43373	3.38164	3.56745	4.20185	3.59278	4.43555	3.70216	3.43532
10701204	3.72264	3.82455	3.34504	3.92079	3.48891	3.35071	3.42511	3.64076	3.32703	3.31323	3.67902	3.45424	3.50262	3.32124	3.09136	3.68542	3.44299	3.74482	4.13637	3.94899
10701205	3.05385	2.93937	3.10081	3.53931	3.12931	2.93842	2.68847	3.41476	3.1205	2.96585	3.27262	3.06343	3.10808	3.00606	3.02027	3.30197	3.40066	3.23561	3.38726	3.32952
10701206	5.40228	5.37497	5.64734	5.66983	5.60004	5.42508	5.3395	5.69834	5.92148	5.59464	5.45522	5.48456	5.92765	5.64568	5.65974	5.82826	5.49822	5.56056	5.53526	5.284
10701207	6.44462	6.68589	6.06433	6.53298	6.14541	6.5662	6.39033	6.5349	5.38303	6.00214	6.4175	6.29132	6.54878	6.80944	7.0492	6.82824	6.97425	6.74917	6.58259	6.46382
10701208	3.92577	3.9466	3.44327	4.4488	3.61479	3.38741	3.63644	3.92109	3.65999	3.8524	3.94749	3.88598	3.87176	4.10596	3.64499	3.9369	4.01874	3.68032	3.94303	3.78513
10701209	3.36001	3.18096	2.84368	3.89474	3.20639	3.42054	3.29128	3.36918	3.2969	3.44626	3.3313	3.23269	3.45884	3.30795	3.26342	3.30339	3.0709	3.26472	3.23603	3.25177
10701210	6.96855	6.6892	6.76133	7.2502	6.59404	6.86685	6.90752	6.91143	6.26907	6.80091	6.40776	6.74948	6.91218	6.76387	6.51094	6.54616	6.75539	6.23968	6.52009	6.71823
10701211	2.42766	2.43007	2.36208	2.75366	2.41474	2.46927	2.37178	2.48045	2.43246	2.47976	2.47958	2.30563	2.57834	2.43673	2.42653	2.53428	2.39791	2.37665	2.45498	2.49619
10701212	5.55497	5.46602	5.762	5.63067	5.80224	5.6386	5.71245	5.28281	5.72156	5.74746	5.32934	5.48959	6.40299	5.30976	5.66467	5.90176	5.23939	5.66538	5.73901	5.3045
10701213	2.68619	3.41742	2.44659	2.95828	2.54057	2.71824	2.56301	2.6709	2.55684	2.53466	3.10657	3.10191	2.82088	2.98971	3.27482	2.84691	2.8227	2.85544	3.07046	3.25881
10701214	8.02107	7.56286	7.79126	7.42455	8.06423	7.84025	7.9334	8.21768	8.16204	7.94656	7.96145	7.81694	8.28944	7.57331	7.5196	7.4256	7.88972	7.9318	7.87428	7.79763
10701215	6.45952	6.35204	6.79739	6.30363	6.49259	6.52926	6.5439	6.28078	6.68931	6.47284	6.1432	6.60562	6.16704	6.31665	6.27518	6.22996	6.03279	6.2072	5.65934	6.23436
10701216	5.48766	4.2392	4.60842	4.3921	4.93246	4.84497	4.88643	4.80524	4.91063	4.64274	4.79799	4.81237	4.74472	4.92939	4.53852	4.62296	4.63869	4.34094	5.12274	4.45617
10701217	5.95452	6.05452	6.08038	5.84634	5.93558	6.02964	6.00087	6.16148	6.2506	6.30945	5.85612	6.198	5.81835	5.49424	6.09768	6.30723	6.18966	6.26237	6.51116	6.1148
10701218	4.09563	4.16031	4.29657	4.61378	4.29179	4.4184	3.92048	4.20114	4.32485	4.57683	4.04291	4.25386	3.98175	4.62526	4.11747	3.83402	4.10966	4.1619	4.12541	3.59358
10701219	9.55721	9.46049	9.4388	9.48291	9.76656	9.24901	9.47968	9.23758	9.66439	9.90238	9.44786	9.45883	8.85062	9.24188	9.42964	9.38938	9.47699	9.34233	9.49367	9.51452
10701220	7.29111	7.25928	7.26559	7.32699	7.19169	7.43196	7.22535	7.39302	7.10405	6.71336	7.37492	7.20768	7.27425	7.23316	7.38164	7.32571	7.47453	7.32784	7.17358	7.71426
10701221	3.72195	3.93812	3.74692	3.45344	3.57812	3.4754	3.81972	3.70105	3.84542	3.68019	3.47375	3.89046	3.71896	3.46741	3.69571	3.57541	3.4537	3.5562	3.64703	3.51319
10701222	4.92263	4.8443	4.80707	4.66836	4.77284	4.81073	4.83574	5.31601	5.40826	4.67061	4.86963	5.02977	5.29968	4.79068	4.78799	4.79736	4.97348	5.21215	5.3476	4.7553
10701223	4.6784	4.95635	5.03451	5.04666	4.93555	4.99494	5.11857	4.46731	4.8753	4.4263	4.82992	4.72138	4.07386	4.86321	4.60445	4.50197	4.69929	5.12466	4.98979	4.5113
10701224	4.37858	4.23688	4.13242	3.90956	4.47219	4.34454	4.48509	4.14501	4.08624	4.17353	4.34477	4.75334	4.13105	4.41937	4.75363	4.74862	4.28504	4.63378	4.28468	4.12767
10701225	2.66121	2.57585	2.52817	2.56128	2.43401	2.58436	2.70981	2.52204	2.6712	2.40602	2.58005	2.72896	2.52394	2.37105	2.59617	2.71021	2.60666	2.89119	2.49214	2.70481
10701226	4.86246	5.01642	4.74147	5.00249	4.85674	4.8126	5.27721	4.8151	4.82632	4.52742	4.86502	4.95485	5.17116	5.09766	4.80688	5.10739	4.85376	5.09347	4.90782	4.6492
10701227	6.63393	6.41235	6.35859	6.75671	6.61414	6.58948	6.17013	6.57537	6.40266	6.65103	6.32389	6.12989	6.61453	6.27446	6.50982	6.60566	6.48763	6.48798	6.31454	6.48948
10701228	3.88132	3.73848	3.64329	4.09508	3.84371	3.58554	4.19286	3.479	3.42622	3.70656	3.93128	3.77275	3.92453	3.89771	3.50293	3.84566	3.81059	3.91217	4.45432	3.87524
10701229	4.04441	3.63885	3.50194	4.06071	4.03624	3.68753	3.76008	3.81668	3.66986	3.85377	3.68911	3.98692	3.73814	3.78092	3.78003	3.83605	3.68788	3.86236	4.08088	3.50565
10701230	2.34212	2.41434	2.31044	3.00533	2.38829	2.64926	2.5125	2.62948	2.41318	2.3649	2.49066	2.53538	2.55094	2.60089	2.49681	2.40253	2.56339	2.47715	2.64776	2.43945
10701231	6.08621	6.38781	6.47997	6.58571	5.97216	6.19194	6.02583	5.84144	5.71432	6.03906	6.07479	5.6964	6.73627	6.93975	5.79128	6.14683	5.87389	4.66637	5.92858	6.43764
10701232	3.39686	3.60479	2.95615	3.48594	2.81778	3.03655	3.14439	2.89321	3.20776	3.2693	3.14865	3.30556	2.99218	3.43181	3.33721	3.26126	3.07954	2.97206	3.24567	3.26803
10701233	5.78228	5.644	5.77727	6.04268	5.90369	5.06875	5.6134	5.68323	5.71035	5.86583	5.67517	5.66358	5.63049	5.77325	5.72319	5.70093	5.44467	5.78404	5.82386	6.04864
10701234	2.58718	2.8162	2.49433	3.12375	2.62515	2.55487	2.75405	2.60684	2.65022	2.73069	2.60371	2.49628	2.74819	2.76287	2.68954	2.5649	2.57206	2.63667	2.7714	2.64416
10701235	3.94421	4.10306	4.24243	4.31274	3.85213	4.31304	4.01907	4.35959	4.29445	4.05847	4.20374	4.30261	3.89292	4.10505	4.24019	4.41944	4.3224	4.64699	4.66527	3.95207
10701236	5.77641	5.98428	5.70886	5.58903	5.72936	6.00702	5.65832	5.52678	5.87149	5.35228	5.58746	5.7031	5.62892	6.00824	5.47846	6.00534	6.03523	5.83257	5.9145	5.61816
10701237	6.02675	5.67787	5.96407	5.76637	5.76698	5.74036	5.71065	5.66712	5.72806	5.74194	5.638	6.0961	5.66052	5.69752	5.37914	5.54411	5.57674	5.95019	5.73354	5.59095
10701238	6.61195	6.40969	6.06431	6.84413	6.46289	6.70851	6.73494	6.82682	6.28694	6.58681	6.52841	6.40592	6.59084	6.71742	6.34544	6.48163	6.4363	6.70951	6.35206	6.20087
10701239	9.61165	9.17164	9.52617	9.35958	9.4802	9.49445	9.70023	9.27184	9.77656	9.74594	9.42581	9.43602	8.57392	9.3742	9.24285	9.2962	9.31196	9.26675	9.18647	9.20924
10701240	2.96571	2.70053	2.65093	2.92174	3.05039	2.78784	2.78759	2.73376	2.9001	2.96525	2.89177	2.91886	2.6414	2.84067	2.79311	2.77037	2.91524	2.97741	2.65769	2.94301
10701241	3.15612	3.04436	3.02559	3.31158	3.16156	3.33411	2.93741	3.15029	3.0347	2.91372	3.23803	3.3836	3.28115	3.1324	3.08783	3.24453	3.37561	2.98401	3.05648	3.24573
10701242	7.73893	7.37593	8.01714	7.95289	7.83277	7.65141	7.78292	7.8654	7.74002	8.21015	7.59423	7.63419	7.92249	7.42513	7.38858	7.38342	7.60321	7.5542	7.61509	7.42136
10701243	6.26087	6.76521	6.28426	6.5676	6.53413	6.41627	6.49322	6.57857	6.23668	6.1839	6.2162	6.47755	7.1151	6.2357	6.33831	6.56432	6.41948	6.20411	6.3475	6.66719
10701244	3.64517	3.66085	3.73271	3.60253	4.15351	3.44979	3.77037	3.32582	4.05459	3.60213	3.58586	3.7138	3.7268	3.66401	3.33134	3.91479	3.82616	3.75941	3.37312	3.29348
10701245	8.30656	8.81175	8.03828	8.46929	8.25287	8.52901	8.221	8.13047	7.95677	8.00411	8.47492	8.48154	8.48208	8.21637	8.51906	8.63383	8.4539	8.69098	8.77192	8.66154
10701246	7.01832	6.89067	6.9562	6.94819	7.17474	7.19349	7.05971	6.87909	6.96084	6.67121	6.72136	7.00557	6.90992	6.95913	6.78243	6.85094	7.11268	7.03678	6.70766	6.74872
10701247	4.42862	4.73386	5.35184	4.82745	4.83589	4.39693	4.36413	4.70411	4.3643	5.06142	4.29974	3.8096	4.02007	4.61215	4.53164	4.20677	3.98094	4.85184	4.89335	4.64262
10701248	5.86779	5.6581	5.84371	5.66214	5.71098	6.05564	5.9065	6.15363	6.04518	5.74459	5.77628	5.85169	5.51106	5.65952	5.63383	5.92528	5.67705	5.6051	5.66387	5.84391
10701249	2.52168	2.70626	2.81063	2.78089	2.65158	2.46754	2.3742	2.41287	2.55891	2.72232	2.51409	2.57881	2.50903	2.56082	2.58045	2.59583	2.48013	2.63922	2.41382	2.59021
10701250	6.06621	5.13552	5.70123	5.95954	6.14602	6.36214	5.74988	5.62572	5.87407	6.64636	5.6819	5.01545	5.11196	5.78323	5.82626	5.84804	5.46154	5.26193	5.56224	5.73175
10701251	5.44691	5.7824	5.69571	5.60453	5.73186	5.76575	5.98694	5.7797	5.92977	5.87679	5.77726	5.82346	5.3979	5.73561	5.74182	5.59952	5.89017	5.76608	6.01158	5.68079
10701252	3.35982	3.42276	2.99626	3.76707	3.29771	3.17483	3.02812	3.61906	3.45611	3.54244	2.97342	3.44597	3.4266	3.81479	3.50316	3.32543	3.07438	2.93825	3.91442	3.21954
10701253	2.68392	2.57096	2.54754	2.66407	2.64161	2.56142	2.5169	2.65295	2.44884	2.45758	2.5537	2.50261	2.57706	2.60073	2.54569	2.88581	2.50577	2.78183	2.81518	2.55597
10701254	3.42009	3.23331	3.50981	3.31446	3.3032	3.59251	3.79458	3.34027	3.57979	3.39213	3.43632	3.47842	3.56906	3.91488	3.4106	3.29767	3.62107	3.12964	3.27873	3.38369
10701255	3.62694	3.9181	3.32346	4.01966	3.68442	3.69927	3.71385	3.3935	3.54526	3.80386	3.43371	3.43723	3.55338	3.78851	3.62986	3.92509	3.91896	3.64386	4.16118	3.2375
10701256	4.72743	4.55824	4.4219	4.78929	5.3487	4.44518	4.7622	4.31633	5.25867	5.71225	4.33814	3.92326	4.03741	4.20374	4.51775	4.32244	4.3332	4.10034	4.5276	4.09073
10701257	6.74694	6.83154	6.78057	6.76595	6.66879	6.67971	6.6548	6.92409	6.90678	6.66252	6.62271	6.71861	6.33691	6.78683	6.64912	6.82988	6.57628	6.83616	6.7326	6.69598
10701258	4.62788	3.9808	4.44022	4.59537	4.50482	4.2445	4.40144	3.75127	4.33453	4.17985	3.84421	4.03206	4.22479	3.92729	3.52202	4.13185	4.20213	4.02673	3.89832	3.79539
10701259	7.78472	7.2344	7.95908	7.24228	7.82326	7.40566	7.71512	7.63791	7.80896	7.58794	7.37307	7.34203	7.12783	7.33628	7.26213	7.42372	7.34512	7.37125	7.44114	7.36562
10701260	6.96722	6.77959	7.28558	6.97815	6.95653	6.92897	7.45289	7.5936	6.90704	7.1299	7.05944	6.99734	7.65491	7.11899	6.748	7.03377	7.16566	6.32253	6.56539	6.83113
10701261	9.30865	9.32778	9.43838	9.41775	9.3564	9.40606	9.51343	9.31428	9.41401	9.59941	9.39938	9.24933	9.17162	9.43712	9.40508	9.34663	9.28896	9.18358	9.38712	9.31844
10701262	7.91958	8.24459	8.21094	7.98146	8.0041	8.05287	8.20502	8.10758	8.23839	8.32769	8.05874	8.29044	8.31219	8.24397	8.22579	8.18558	8.16439	8.38796	8.11866	8.26647
10701263	3.45038	3.68294	3.56873	3.78607	3.86367	3.18713	3.39959	3.53165	3.80906	3.67291	3.81086	3.72157	3.99123	3.55475	3.71558	3.66927	3.79184	3.53703	3.59353	3.53735
10701264	5.38347	4.77189	5.50403	5.27231	5.15481	5.14192	5.19483	5.60567	5.178	5.04358	4.87863	5.18024	4.77249	5.64786	5.28737	5.10395	5.44708	5.61859	5.34591	5.30109
10701265	2.93422	3.02302	3.22092	3.14409	3.19177	3.27707	3.35539	3.449	3.33088	3.17729	3.06263	3.05282	3.17218	3.57513	3.12534	2.65478	3.19538	3.11044	3.50116	3.19914
10701266	4.00622	3.95605	4.25906	4.12132	4.15804	3.88031	4.5421	3.99648	4.27006	3.88655	3.937	3.93885	3.95699	4.16561	3.96775	3.98485	3.92603	3.85834	4.62897	4.20055
10701267	4.61535	4.59377	4.45398	4.26363	4.63863	4.85292	5.01471	4.27011	4.58813	4.65898	4.9666	4.43913	4.31692	4.39145	4.81983	4.53722	4.83284	5.06744	5.33695	4.89864
10701268	4.41391	4.77811	4.32686	5.45005	4.68466	5.12997	4.94513	4.88528	4.16739	5.04441	4.63626	4.55241	5.01939	5.1232	5.34124	5.03264	5.03169	4.43013	4.83263	5.23886
10701269	7.69908	7.15141	7.68549	7.65383	7.73218	7.48193	7.92895	7.54066	7.84145	7.68761	7.35536	7.08382	7.14394	7.47797	7.1954	7.14698	7.3809	7.11105	6.93063	7.06715
10701270	4.13999	4.11666	4.03188	4.06519	3.8301	4.03819	3.76719	3.751	4.00031	3.89332	3.91601	3.97579	4.12753	4.22084	3.9816	3.98074	4.02728	4.01546	4.00914	4.26953
10701271	8.54183	8.3068	8.51127	8.47908	8.51334	8.37636	8.46944	8.6977	8.32769	8.44318	8.60313	8.65264	8.82242	8.33042	8.68397	8.75463	8.38349	8.43061	8.55657	8.56165
10701272	6.96014	6.56081	7.33834	6.99095	6.87573	6.95251	7.4257	6.98493	6.80199	6.9423	6.71951	6.57451	7.0786	6.48083	6.85012	6.89869	6.79093	6.69305	6.35651	6.66689
10701273	6.00001	6.25823	6.0936	5.64764	6.10722	6.03227	5.93989	5.62801	5.89944	5.60474	5.94188	5.8321	5.95833	5.74184	5.9944	5.7648	6.10458	6.18822	5.79499	5.96988
10701274	3.27906	3.26812	2.75956	3.63152	3.65388	3.21286	3.06627	3.23101	3.05715	3.2159	3.11851	3.16259	2.97193	3.25155	3.0822	3.26608	3.11117	3.11243	3.05035	3.29898
10701275	2.46532	2.49626	2.47013	2.56727	2.52095	2.59135	2.44909	2.57892	2.48807	2.49024	2.52636	2.61639	2.49874	2.44115	2.62516	2.49825	2.46777	2.56867	2.47577	2.50548
10701276	3.89006	3.43337	3.69593	3.5406	3.71979	3.40507	3.74779	3.16773	3.4468	3.82757	3.39731	3.19091	3.78274	3.59488	3.47938	3.74234	3.44575	3.25674	2.84319	3.43533
10701277	4.50097	4.42113	4.46202	4.61694	3.95827	4.28265	4.34269	4.48896	4.44996	4.86718	4.84354	4.53122	4.54922	4.08052	4.57007	4.10538	4.38555	4.70106	4.59111	4.60077
10701278	3.00909	2.82859	3.0596	3.01987	3.26391	2.9043	3.20114	2.7533	2.80522	3.40051	3.23072	3.3476	2.76449	3.36	3.46384	3.35754	2.99798	3.09593	2.90483	3.02427
10701279	7.81978	8.08165	7.92912	8.28567	7.76191	7.97647	7.91784	7.91062	7.63226	7.76889	8.07046	8.11584	8.34315	8.15118	8.14455	8.28159	8.03705	8.26387	8.24289	8.30046
10701280	3.2756	2.92293	3.13934	3.10596	3.267	3.28034	3.14258	3.57445	3.69689	3.492	3.42529	3.5563	3.16096	3.01617	3.28234	2.88121	3.4647	3.55158	3.46062	3.62236
10701281	4.57375	5.31729	4.05903	5.0097	5.12717	4.45918	4.19324	5.13841	4.10744	3.81578	5.22372	4.87691	5.18882	5.69352	5.49727	4.82765	5.37383	5.17781	5.01792	5.22207
10701282	4.65274	4.73889	5.02586	4.7665	4.68401	4.86044	4.97942	5.12301	4.7268	4.7752	4.5103	4.88607	4.9456	5.05425	4.50139	4.86189	4.63034	4.89041	4.57019	4.65357
10701283	3.14455	3.25514	3.12213	3.34134	3.12703	3.34246	3.33515	3.18108	3.31818	3.2174	3.3684	3.27027	3.27692	3.03494	3.48004	3.18186	3.342	3.01987	3.64617	3.19236
10701284	3.60011	3.38141	3.67899	3.76085	3.34005	3.90606	3.77572	3.62726	3.43246	3.88057	3.48869	3.30494	3.57116	3.76639	3.70927	3.29786	3.52943	3.39958	4.57772	3.29251
10701285	2.62228	3.04757	2.66224	2.65396	2.73311	2.98105	2.59968	2.76937	2.52824	2.65022	3.09897	3.14302	3.06187	3.37517	3.1413	3.08286	2.88075	3.23532	3.44085	3.20106
10701286	3.55289	3.35614	3.67419	3.51141	3.84923	3.46937	2.99864	3.19022	3.68494	3.32935	3.43704	3.63812	3.48422	3.54546	3.47438	3.17237	3.81821	3.19604	3.22858	3.29453
10701287	4.10302	4.16489	4.20355	4.14457	4.15771	4.27607	4.69525	4.48659	4.5393	4.37678	4.22074	4.45198	4.28038	4.58577	4.21241	4.38809	4.20569	4.01069	3.96579	4.27242
10701288	3.69969	4.20832	3.65674	3.62166	3.58823	3.93447	4.16098	3.72938	3.72515	3.8843	4.05032	4.0098	4.03855	3.34697	3.81016	4.11341	3.89276	4.0485	3.8008	4.12627
10701289	4.95712	5.40046	4.15435	5.67866	4.8273	4.95611	4.14124	4.97928	3.51268	4.13691	5.7767	5.23367	5.06342	5.45282	5.7191	5.38942	5.11814	5.44536	4.96868	5.1846
10701290	5.44694	5.42567	6.16786	5.35501	5.90229	6.16792	5.99065	6.18475	6.1685	6.04591	5.58314	6.15029	5.3881	6.11516	5.7113	5.64172	6.38067	5.63035	6.12637	5.28599
10701291	5.34283	5.17952	5.40361	5.77115	5.76118	5.79867	5.64889	5.43348	5.67403	5.71589	5.95292	5.8446	5.44494	6.0542	5.39325	5.38617	5.48055	5.4501	5.56893	5.49802
10701292	5.25748	5.3705	5.85419	5.65293	5.88467	5.71795	5.53922	5.57545	6.09793	5.93151	5.78513	5.38122	5.29463	5.15992	5.40399	5.29598	5.44084	5.46256	5.73899	5.51287
10701293	4.5379	3.85333	3.62274	4.14535	4.0358	4.17364	4.10585	3.82363	4.73373	4.24453	3.61811	4.23995	3.88736	4.25637	4.25759	4.14949	3.95865	3.43631	3.51382	4.25632
10701294	2.86438	2.83866	2.93005	2.80104	2.81462	3.04763	3.04545	2.8318	3.00083	2.80443	3.24322	2.92101	3.08867	2.98251	2.75617	2.80014	3.24597	2.97011	3.26667	2.92205
10701295	6.57015	5.99125	6.34704	6.26827	6.77618	5.98909	6.42185	6.05023	7.07948	6.63679	5.84821	5.69717	6.36798	5.94074	6.41231	6.2364	6.46785	6.02593	5.41975	5.46676
10701296	10.79	11.016	10.594	11.009	10.7584	10.9746	10.8461	10.8163	10.6103	10.7657	10.9935	11.022	11.0839	10.9901	10.9642	10.9752	10.9204	11.0352	11.0189	11.0071
10701297	5.694	5.59049	5.01254	5.56314	5.83994	5.48802	5.65433	5.36177	4.83941	4.98128	5.39149	5.34598	5.43115	5.70143	5.36086	5.16817	5.65442	5.36775	5.86291	5.28182
10701298	6.06765	6.34758	5.86012	6.47206	5.98055	6.09285	5.92998	6.26284	5.85582	6.04583	6.01295	6.11933	6.49548	6.65363	6.16221	6.32812	5.99154	6.17346	6.68157	6.28872
10701299	5.56584	5.7215	5.36367	5.70129	5.84534	5.43908	6.00311	5.5044	5.23146	5.72074	5.42936	5.14702	5.28282	5.88442	5.35379	5.59112	5.54295	5.63081	5.58038	5.26312
10701300	3.58964	3.6019	3.55117	3.51591	4.01705	3.5328	3.60566	3.5873	3.54172	3.61514	4.12552	3.65327	3.92566	3.61769	3.51811	3.7056	3.77795	3.78061	3.64057	3.56662
10701301	3.07543	3.39823	3.57688	3.71742	3.64335	3.36627	3.48524	3.44094	3.39771	3.61981	3.87529	3.43068	4.15582	3.72208	3.66123	3.92306	3.3316	3.69752	3.31238	3.61867
10701302	6.07554	6.40876	5.82298	6.30893	6.02399	6.08441	6.3354	6.3584	6.05237	5.56944	5.98868	6.04539	6.60336	6.36149	6.03714	6.31896	6.21216	6.61713	6.38865	6.40646
10701303	5.7197	5.69539	5.87485	5.28766	5.16543	5.43366	5.61111	5.41581	5.5049	5.24923	5.32999	5.4877	5.10672	4.91852	5.33278	5.49314	5.57692	5.71728	4.84999	5.49178
10701304	4.59834	4.99557	4.04991	4.60175	4.16476	4.60181	4.34666	4.33874	4.287	4.52071	4.53016	4.58303	4.49462	4.58832	4.55266	4.58147	4.55826	4.5334	4.40037	4.43295
10701305	5.05925	5.05792	4.64684	4.80292	4.84765	5.08796	5.22674	5.30178	5.20924	5.05125	4.95477	5.02456	4.4621	4.75514	5.06239	5.03142	4.76845	4.60914	4.74837	4.69061
10701306	3.06248	3.54753	2.84694	3.20869	2.68149	3.19446	2.83424	3.13333	2.79157	2.94273	3.02778	3.14082	2.99684	3.47759	3.38971	3.21422	3.0664	2.97554	3.49522	3.08235
10701307	7.86129	7.69074	8.21095	7.72286	7.88386	7.74772	8.05068	7.70225	8.18133	8.08387	7.61437	7.73215	7.2918	7.66298	7.61027	7.72653	7.66621	7.59405	7.83395	7.57233
10701308	4.10824	4.23717	3.93215	4.80937	4.65626	4.46238	3.94138	4.17618	3.84511	4.58234	4.3345	4.76453	3.98841	4.39441	4.44884	4.11021	4.53198	4.11405	4.65396	4.26744
10701309	7.76521	7.80174	7.81775	7.05751	7.93864	7.78249	8.01224	8.10022	8.04243	7.54809	7.89945	7.99819	7.84277	7.94372	7.56469	7.82951	8.33677	7.886	7.70805	7.88701
10701310	8.29566	7.92743	8.39175	8.24665	8.20169	7.91468	8.46846	8.00453	8.44848	8.65299	7.92045	7.96866	7.87258	7.81108	8.04944	8.03626	7.94008	7.75269	7.87489	7.62662
10701311	4.67671	4.92755	4.56417	4.5852	4.58837	4.65006	4.83311	4.37758	5.07929	4.89179	4.81034	4.39896	5.19796	4.4972	4.48896	4.59542	4.6929	5.08289	4.45628	4.66026
10701312	9.91164	9.63744	9.75229	9.77089	9.98245	9.77408	10.0406	9.89559	9.99299	10.1069	9.70325	9.61638	9.70381	9.72648	9.69535	9.58209	9.64938	9.46402	9.64091	9.75516
10701313	8.73953	8.48176	8.87052	8.81963	8.838	8.5383	8.66343	8.6993	8.90248	9.19107	8.41021	8.37705	8.11601	8.63424	8.50613	8.44543	8.22699	8.07259	8.31879	8.30771
10701314	5.71847	4.14284	4.12461	5.23653	4.67057	4.5565	4.74228	4.00244	4.01062	4.72222	4.62273	3.86927	3.51551	4.61978	4.35875	4.74119	4.26842	3.96657	4.12296	4.18842
10701315	9.53734	9.04611	9.64863	9.38871	9.56237	9.41117	9.56962	9.45001	9.55877	9.62187	9.17557	9.38666	9.0096	9.27719	9.22162	9.16724	9.21148	9.32683	9.05143	9.0915
10701316	7.70477	7.49686	7.57195	7.8059	7.8459	7.66065	8.00065	7.6577	7.5858	7.63643	7.3831	7.62159	8.12807	7.60402	7.69412	7.64238	7.33717	7.60172	7.44998	7.57091
10701317	3.34755	3.46404	3.23981	3.30301	3.16083	3.52171	3.01674	3.27759	2.81766	2.75767	3.30192	3.26595	3.03402	3.51721	3.56154	3.62838	3.53936	3.22984	3.13957	3.23564
10701318	3.14351	3.16966	2.91264	3.27502	3.179	3.34785	3.02454	3.03837	3.22676	3.60572	3.38356	3.27101	3.38411	3.33531	2.89721	3.02768	3.10406	3.06219	3.27479	3.2176
10701319	4.93239	4.91461	4.98193	5.0536	4.51459	4.66308	4.97408	4.68201	5.33019	5.09399	4.47803	4.44392	4.69201	4.8258	4.73184	4.75678	4.58866	4.62081	4.68212	4.65246
10701320	4.52947	4.09755	3.81921	4.12776	4.6944	4.14158	4.16733	4.07871	4.10366	3.96237	4.21967	4.48494	4.5175	4.40308	4.10434	4.42455	4.24946	4.3219	4.15443	4.57011
10701321	8.38429	8.01114	8.72959	8.14729	8.4959	8.26158	8.70539	8.58865	8.73716	8.5985	8.02775	7.91167	8.29344	8.00242	8.09444	7.89506	7.72967	7.86007	7.93434	7.88473
10701322	4.56211	4.32793	4.47194	4.16307	4.20454	4.04793	4.65717	4.35961	4.32052	4.65118	4.73844	4.3706	4.63224	4.38958	4.04423	4.41076	4.35206	4.59914	4.09398	4.27091
10701323	6.69707	7.2212	7.049	7.31498	6.98164	7.19108	7.02475	6.70058	7.19201	7.41836	6.98109	6.82465	6.79897	6.96956	7.31791	6.88319	6.6193	6.99692	6.95908	6.9454
10701324	4.39864	4.65539	4.45727	4.35264	4.05629	4.3877	4.26138	4.45792	4.19829	4.45856	4.08044	4.99518	4.49957	4.40073	4.36794	5.03599	4.1859	4.1897	4.71038	4.70152
10701325	4.08557	4.3468	3.7215	4.29823	3.51479	3.72678	3.70125	3.99074	3.82601	3.69225	4.1785	4.31409	3.87678	4.39308	4.40405	4.30738	4.07613	4.59687	4.17038	4.2361
10701326	6.70592	6.81515	6.9117	6.648	7.05588	7.43555	7.17311	6.92513	7.00529	7.07325	6.88194	6.8627	7.01282	6.86089	6.75034	6.926	7.07701	6.7802	6.87777	6.62044
10701327	10.2072	10.1052	10.1621	10.3105	10.219	10.1109	10.0742	10.2089	10.3807	10.2467	10.1554	9.93682	10.3556	10.2894	10.1008	10.2374	10.1568	10.1956	10.1366	10.1819
10701328	11.1683	11.2045	11.029	11.0399	11.2291	11.2108	11.0811	11.1585	11.0976	11.0836	11.2234	11.2339	11.1994	11.2868	11.1212	11.255	11.2663	11.2706	11.2018	11.1664
10701329	4.50921	4.50539	4.17969	4.32838	4.2182	4.20043	3.85452	4.43409	4.35858	4.04075	4.23271	4.16916	4.57562	4.25676	4.3813	4.69053	4.15472	4.41012	4.59529	4.17706
10701330	4.17264	3.63859	3.81726	4.24669	3.42504	3.52948	3.86695	3.54237	3.67371	3.9169	3.55054	3.58858	3.63744	4.33042	3.64769	3.65602	3.31463	3.67847	3.95358	3.7362
10701331	3.51163	4.20579	3.27209	3.48649	3.5776	3.70663	3.23903	3.55959	3.33982	3.79073	3.4896	3.7113	3.55277	3.78793	3.88093	3.80732	3.40477	4.24059	3.504	3.52618
10701332	5.755	5.6658	5.86805	5.81177	5.86574	5.76885	5.27497	5.66806	5.87254	5.5486	5.83213	5.9619	5.48487	5.76294	6.17273	5.95041	5.52472	5.62849	6.10532	5.73173
10701333	9.05773	9.06556	9.07687	9.41545	9.19953	9.04759	9.2251	9.13824	9.07773	8.9931	9.08485	9.03086	10.0755	9.46446	9.0545	9.09319	8.8006	8.92078	9.08009	9.09981
10701334	8.32942	8.45209	8.65333	8.36015	8.57239	8.46216	8.49922	8.44203	8.65255	8.83229	8.3047	8.40351	7.9613	8.38457	8.30678	8.31517	8.27207	8.25663	8.37507	8.257
10701335	2.91424	2.69456	2.62228	2.75434	2.7395	2.72215	2.76845	2.77907	2.61622	2.90526	2.62819	2.76807	2.5532	2.81149	2.61609	2.60152	2.96348	2.63274	2.82167	2.70568
10701336	8.85621	8.50375	8.84155	8.56769	8.7293	8.45533	8.43456	8.40818	8.98569	8.99214	8.33876	8.44818	8.87632	8.84695	8.51297	8.81716	8.49506	8.85076	8.51838	8.60038
10701337	3.02267	2.74391	2.80605	2.99875	2.73349	2.81212	2.76962	2.90663	2.71908	2.87708	2.7889	2.8017	2.7073	2.73473	2.81213	2.84725	2.66486	2.83859	2.82557	2.80727
10701338	2.9245	3.06392	3.10157	3.13582	3.5845	3.28362	2.9254	3.15045	3.13292	3.23945	2.84002	3.32002	3.18741	3.30339	3.60498	2.81856	3.10931	3.0623	2.82576	2.84565
10701339	3.63763	3.46532	3.785	3.66761	3.72869	3.5791	3.58246	4.1368	3.7124	3.57651	3.59822	3.78771	3.41384	3.48749	3.71852	3.52198	3.62626	3.47868	3.69641	3.48568
10701340	5.56828	4.78323	5.30974	4.99606	5.55638	4.83587	5.50171	5.74503	5.39197	5.28769	5.14703	5.46095	4.9756	5.23275	5.4109	5.26322	5.25243	5.34415	5.34326	5.23892
10701341	4.05529	3.97575	3.98192	4.25696	4.31055	3.7685	3.94779	4.08911	4.00534	4.44254	3.93448	3.64909	3.80463	3.79974	4.26455	3.89984	4.07707	3.96602	4.19063	4.08573
10701342	5.01671	5.11826	4.20417	4.52261	4.62035	5.01271	4.8697	4.59454	4.95145	4.71174	4.79126	5.12665	5.09862	5.21419	5.10734	4.66262	4.99397	5.19517	5.1116	5.30975
10701343	2.48314	2.64428	2.48661	2.58569	2.48717	2.63021	2.54414	2.53877	2.45089	2.54229	2.41805	2.56223	2.51821	2.56155	2.474	2.48219	2.51593	2.50444	3.05332	2.53135
10701344	3.27697	3.25337	3.36056	3.42654	3.22923	3.03738	3.11299	3.35866	3.52891	3.41116	3.38616	3.24251	3.12632	3.22687	3.17839	3.18973	3.50543	3.33332	3.70183	3.19055
10701345	4.77936	4.57958	4.05007	5.67021	4.85293	4.39735	4.14181	4.43728	4.98427	5.00675	4.53862	4.67528	4.75612	5.44306	4.90121	4.55779	4.62243	4.51053	5.46741	4.99269
10701346	4.70903	4.58125	5.16457	4.36398	5.01673	5.56771	5.33691	4.62836	5.49143	5.47985	4.47292	3.98741	5.12652	4.4492	4.55765	4.19386	5.00645	4.82297	3.96024	4.42458
10701347	3.32372	2.96785	2.81373	3.18697	3.07712	3.0725	2.96891	3.0801	2.90575	2.98995	3.12204	3.27078	3.19821	3.23585	3.00534	3.23389	3.17347	3.10669	3.29659	3.06383
10701348	9.48815	9.22635	9.1659	9.51091	9.28483	9.41218	9.35683	9.1471	9.05254	9.34961	9.30944	9.43524	9.19658	9.30627	9.37175	9.21002	8.96294	9.17886	9.33662	9.32105
10701349	2.57842	2.71361	2.62809	2.60595	2.69438	2.73342	2.5935	2.6151	2.49068	2.65757	2.57004	2.63893	2.50643	2.60613	2.55284	2.6338	2.48681	2.54501	3.32524	2.59149
10701350	4.63683	4.66331	4.2733	4.68239	4.26144	4.82978	4.65073	4.97377	4.52721	4.63684	4.56373	4.54483	4.69298	4.84638	5.02853	4.68352	4.56091	4.67169	4.82404	4.93533
10701351	2.93617	2.87671	2.7957	2.95216	2.76916	3.39992	2.86821	2.96249	2.72228	3.19982	3.10822	2.98414	2.90066	3.12374	3.24207	3.11833	3.11433	3.11413	3.44952	3.035
10701352	2.66067	2.74655	2.47432	2.54314	2.59934	2.54022	2.37858	2.50987	2.6985	2.45608	2.45192	2.52312	2.52296	2.48925	2.62956	2.4228	2.54182	2.49013	2.53372	2.56735
10701353	5.09701	5.20317	5.62382	5.3714	5.44023	4.76595	5.36396	4.91497	5.46593	6.12935	4.46027	4.74078	4.63488	4.51412	4.0656	4.76363	4.48195	4.35949	4.35739	4.36713
10701354	4.42522	4.63562	4.65846	4.64816	4.32165	4.8726	4.44044	4.65444	4.44642	4.43238	4.82275	4.62502	4.91007	4.42949	4.63425	4.74761	4.75237	4.78317	4.71516	4.69589
10701355	4.78542	5.46154	4.96163	5.57079	5.38583	5.7974	5.34063	5.53426	4.98104	4.9871	5.80268	4.96069	6.11163	5.56284	5.57236	5.5072	5.56367	5.45436	5.29989	5.42728
10701356	5.53329	5.02925	5.5174	4.61129	5.26826	5.27914	5.04445	5.36196	5.87747	6.09148	5.14632	4.74487	4.94894	5.1912	4.70883	4.58886	5.13334	5.25447	4.96279	4.81214
10701357	4.01887	4.27814	4.32071	4.18534	4.05108	4.8508	3.70575	4.27871	4.46052	4.3888	4.65463	4.4234	4.27725	4.06672	4.08658	4.32413	4.41965	4.24792	4.01481	4.16847
10701358	4.78348	4.56836	4.6722	5.25143	4.52174	4.61174	4.5512	4.70339	4.64056	4.75059	4.80443	4.49419	4.44725	4.74916	4.89916	4.6337	4.42975	4.33883	4.74359	4.46001
10701359	5.60555	5.33735	4.94833	5.56885	4.82929	4.79911	5.27273	5.30532	5.18315	5.15773	5.12779	5.09577	5.01362	5.56735	5.25749	5.21419	5.18651	5.44391	4.75341	5.23822
10701360	5.66962	5.94143	5.55887	5.65717	5.39871	5.62183	5.11332	5.73669	5.65857	5.44425	5.78669	5.79762	5.61843	5.73679	5.79973	5.23356	5.71891	5.55641	6.0016	5.77946
10701361	7.94	7.92781	8.02562	7.7368	7.86658	7.86152	7.3912	7.6046	8.21021	7.70216	7.9605	8.15655	7.76724	8.20122	7.89834	7.96914	8.01082	7.66639	8.10588	8.11542
10701362	4.72326	4.51821	4.51587	4.39748	4.69068	4.34393	4.25242	4.51728	4.56551	4.43156	4.36175	4.46217	4.55931	4.3357	4.29631	4.65144	4.13749	4.48661	4.96681	4.58083
10701363	4.48067	4.28706	4.54486	4.88296	4.68415	4.45976	4.50639	4.68412	4.43224	4.40854	4.26719	4.19935	4.24184	4.35919	4.20931	4.53798	4.63613	4.62454	4.4807	4.50886
10701364	4.66588	5.23774	4.99486	4.62343	5.23325	5.09925	4.39045	4.59089	4.31685	4.43893	5.1474	5.33993	5.08362	4.92058	4.98793	4.9355	4.94636	5.28372	4.21931	4.67853
10701365	5.74258	5.82819	5.61211	5.99985	5.58415	6.04608	5.48204	6.03958	5.45052	5.27231	5.37602	6.10392	5.71912	5.94418	5.7846	5.86621	5.33125	5.89166	5.65148	6.08745
10701366	2.72002	3.22852	2.69638	3.07879	2.81888	2.57359	2.69518	3.02177	2.65513	3.06971	2.97101	2.96535	2.61427	3.10955	2.63263	2.84681	2.70278	2.69865	2.58988	2.64028
10701367	2.81752	3.5216	2.64627	3.27294	2.98873	3.03728	2.80996	2.99978	2.79077	3.06067	3.20057	3.17538	3.26989	3.27629	3.94234	3.50858	3.63679	3.9428	2.87762	3.5418
10701368	2.90148	2.82917	2.97133	3.08151	2.80267	2.86741	2.95585	2.6577	2.84735	3.09322	2.89253	2.55822	2.83843	3.03484	3.09054	2.65235	2.7169	3.03263	3.00226	3.32654
10701369	5.38421	5.78571	5.54066	6.28885	5.44607	5.67883	5.44486	5.39612	5.69365	5.8783	5.71369	5.33511	5.70296	5.99853	5.48491	5.10602	5.74921	5.54115	5.84259	5.76111
10701370	2.73885	2.94703	2.86656	2.96179	2.9086	2.74622	2.96863	2.92778	3.17582	2.92911	2.8726	2.87928	2.91431	2.79308	3.0421	2.92413	2.9199	2.88872	2.78293	2.81739
10701371	4.91939	4.95053	5.16346	4.86346	4.98389	5.03034	4.87171	4.93586	5.13457	4.68491	5.1627	5.34984	5.13156	5.02495	4.85122	4.91086	5.15722	5.24137	4.88968	4.94933
10701372	7.43133	7.3944	7.40585	7.42866	7.26996	7.33113	7.70294	6.98166	7.42248	7.46752	7.55469	7.2747	7.39218	7.27804	7.49033	7.49031	7.611	7.4295	6.914	7.52338
10701373	4.0235	4.11406	3.92908	4.77437	4.16289	4.11558	3.92891	3.80252	3.9397	4.13785	3.85007	3.57413	3.83096	4.01725	3.769	3.67296	3.89109	4.0146	3.71391	3.8372
10701374	7.87714	7.93091	8.05641	8.12213	8.02495	7.96469	7.81308	8.0993	8.02048	7.79103	8.11103	8.17101	7.9135	8.14144	8.00419	8.08132	8.12813	7.8756	8.0635	8.10176
10701375	2.97174	2.82118	2.93058	3.08957	2.8492	2.58378	2.75911	2.7501	2.91128	2.99272	2.92143	2.693	2.61394	2.89773	2.94039	2.90321	2.78881	2.71497	3.31483	2.67308
10701376	3.97159	3.67567	3.92087	3.76868	4.19956	4.31312	3.72796	3.96606	4.0968	3.87523	3.85609	4.41299	3.92305	3.90061	3.69417	3.44726	3.72287	4.06457	3.93191	3.89889
10701377	4.46862	5.16964	4.53589	3.84176	4.21224	4.45923	4.23243	4.80782	4.14556	4.02129	4.40207	4.45048	4.38188	4.38842	4.61605	4.61364	4.91852	4.31871	4.62956	4.39473
10701378	2.98851	3.75033	3.28561	3.80963	3.43485	3.18517	3.36125	3.7491	3.23162	3.55224	3.05792	3.47598	3.43528	3.54212	3.49164	3.7995	3.32316	3.53463	4.60594	3.61693
10701379	7.38748	7.10048	7.41996	7.62011	7.53552	7.66054	7.43493	7.5048	7.55785	7.40059	6.98999	7.22156	7.62621	7.3981	7.03936	7.21562	7.22198	7.32781	7.11345	6.99124
10701380	2.59877	2.59935	2.7274	2.76861	2.60856	2.72748	2.75554	2.66836	2.71791	2.53239	2.69913	2.88018	2.81066	2.53961	2.82673	2.76014	2.76009	3.04874	2.5143	2.67773
10701381	7.91222	8.02963	8.1483	8.07906	7.91415	8.0297	8.02784	7.84564	8.06133	8.12332	8.00721	7.98502	8.06497	8.07274	8.11491	8.24022	7.98083	8.22661	8.03931	8.39126
10701382	5.1902	5.89388	4.99349	5.8596	5.57245	5.44326	5.83917	5.57926	5.97787	5.51187	5.14228	5.09605	5.52988	5.37177	5.5868	5.32892	5.50326	5.16763	4.93722	5.46998
10701383	2.92648	3.22717	2.77683	3.33482	2.70151	2.94577	3.33535	3.14866	2.79616	3.27254	3.11178	2.92731	2.95645	2.92011	3.2158	3.2318	2.73626	3.09971	3.23419	3.05667
10701384	4.43853	3.98559	4.67133	4.05477	4.50649	3.57185	4.0463	3.49873	4.89539	4.98928	3.70819	4.45403	3.8228	4.06374	4.14279	4.19551	4.79903	3.68132	3.70121	3.93945
10701385	2.9204	2.92244	2.97706	2.89265	3.09279	3.03898	2.94444	2.92332	2.82421	3.06264	2.91637	2.60464	2.78192	2.8234	2.94192	2.92049	3.05474	2.75837	2.99029	2.96915
10701386	3.37398	3.97602	3.08204	3.66015	3.58533	3.32543	3.88366	4.01983	3.10105	3.49732	3.3236	3.35268	3.53984	3.4849	3.47595	3.89321	2.86523	3.64205	3.1254	3.40511
10701387	11.2081	11.0687	11.1936	11.1293	11.0825	11.1673	11.1783	10.9755	11.179	11.2001	11.0644	11.1109	10.9231	11.0312	11.045	11.1165	10.8909	11.241	11.2345	11.3165
10701388	2.90526	3.13179	2.72152	3.16767	2.76269	3.18953	2.66603	2.89435	2.782	3.23107	2.83769	3.12426	3.22423	2.96732	3.11724	3.14481	2.97038	3.07977	3.14517	3.10996
10701389	7.8091	7.51192	7.64392	7.68057	7.79352	7.68828	7.76747	7.63631	7.57194	7.54492	7.62203	7.73631	7.6353	7.64367	7.52592	7.48122	7.67039	7.59256	7.55412	7.64961
10701390	8.0685	7.812	7.72012	7.80064	7.96001	7.70954	7.69778	7.72492	7.8178	7.74643	7.83598	7.77166	7.1518	7.60511	7.71735	7.82264	7.61171	7.73559	7.69491	7.76346
10701391	5.35799	5.62949	5.63575	5.33823	5.55468	5.44608	5.93694	5.59057	5.3877	5.13864	5.42318	5.18991	5.48015	5.26124	5.85468	4.83527	5.65857	5.57306	5.49021	5.13063
10701392	5.44899	5.68372	5.65295	5.36466	5.5473	5.66448	6.28445	5.90888	5.33202	5.58592	5.86623	5.59791	5.85109	5.54349	5.53066	5.48017	5.89301	5.95392	5.09664	5.76042
10701393	5.47339	5.52333	5.8289	6.21833	5.71002	6.2186	5.78343	5.7746	5.51189	6.34376	5.60476	5.50473	5.55564	5.8976	5.99037	6.30441	5.8109	5.83921	6.02193	5.96283
10701394	4.36391	3.99485	4.32413	4.64454	4.19181	4.45802	4.09895	3.78837	4.35816	4.39044	4.27775	4.44163	4.23294	4.31363	4.34396	4.58395	4.44323	4.50346	4.0748	4.20281
10701395	6.6863	6.42363	5.58366	6.43257	6.56679	6.3107	5.20339	6.68779	5.16683	4.96901	6.47577	6.49718	5.79384	6.34532	6.21721	6.08736	6.2551	6.60716	6.14108	5.8234
10701396	2.57053	2.66698	2.90403	3.19673	3.24717	3.00542	2.47663	2.90359	2.91002	3.04647	2.61305	2.38091	2.7965	3.14977	2.86656	3.11532	2.75549	2.83741	2.92105	3.00262
10701397	2.87568	2.89167	2.88928	3.29581	2.74885	2.88287	3.07756	2.69373	2.60442	3.02985	3.03287	2.78595	2.75102	3.17619	2.7002	3.57328	2.70924	2.63226	3.10824	2.61396
10701398	6.09228	6.08039	5.51222	6.45543	5.76305	6.26856	6.16207	6.01733	5.20358	5.56142	5.93724	5.7013	5.91263	5.80302	6.09876	5.92413	6.2399	5.9939	5.97207	5.99649
10701399	5.50325	5.34689	5.43954	5.50109	5.77691	5.46047	5.63696	5.84411	5.81032	6.08185	5.3097	5.40685	5.43224	5.49281	5.40827	5.27848	5.44571	5.23565	5.30339	5.32699
10701400	3.55525	3.35083	3.46186	3.7425	3.69033	3.59269	3.72288	3.38793	3.43474	3.53307	3.55342	3.44514	3.52151	3.73547	3.6178	3.53599	3.37499	3.47644	4.08705	3.28893
10701401	6.16539	6.03184	5.96868	5.55254	5.7445	6.04308	6.59736	5.83803	5.96105	5.54279	5.75988	5.93139	5.95829	5.76652	5.73453	5.89399	6.19385	6.19048	5.80929	5.73556
10701402	2.9443	2.93088	2.9173	2.95604	3.23015	3.08814	2.86637	3.0013	3.03936	3.20112	2.86296	3.16671	3.29355	2.91633	3.24493	3.27993	3.10877	3.23041	3.04041	3.17074
10701403	3.24066	3.29678	3.05527	3.31005	3.18363	3.15795	3.13584	3.10946	3.49682	3.11857	3.14852	2.7826	3.02398	3.20297	3.13304	3.20508	2.98845	3.21805	3.60027	3.2178
10701404	10.8664	10.8067	10.5047	10.9038	10.8318	10.9483	10.8754	10.9037	10.8174	10.8355	10.7077	10.6897	10.747	11.0673	10.8637	10.9482	10.7659	10.9542	10.666	10.7505
10701405	5.64171	5.3814	5.55441	5.55772	5.47732	5.03786	5.14301	5.46197	5.63917	5.39628	5.35264	5.44325	5.62328	5.36493	4.97109	5.23194	5.47205	5.46233	5.28657	5.46188
10701406	5.01075	5.22844	5.39675	4.73655	4.86898	5.28598	5.45362	5.02635	5.00259	5.69328	4.88848	4.61321	5.73345	4.97983	5.39489	5.04527	4.81915	5.1732	4.20756	4.59801
10701407	6.18872	5.89717	5.6029	6.55245	6.34424	5.85276	6.10861	5.55698	6.61493	6.5329	5.11642	6.13853	5.34281	5.80859	6.05465	6.04289	5.37621	6.06296	5.61595	5.67576
10701408	9.84117	9.62291	9.74928	9.76241	9.86861	9.75685	9.96693	9.78791	9.92431	9.94115	9.6756	9.68623	9.40372	9.49658	9.48492	9.4737	9.59106	9.43412	9.41077	9.4457
10701409	4.70994	4.44639	4.5117	4.32219	4.26788	4.60335	4.64331	4.54118	4.84997	4.41181	4.58641	4.72172	4.46494	4.58875	4.74057	4.4891	4.55048	4.5285	4.99046	4.42212
10701410	5.23595	4.02143	4.76558	5.23016	5.57257	4.64847	4.59378	4.44737	4.66523	5.77658	3.7153	4.12714	4.53033	4.96816	4.67028	4.46107	4.66908	4.67914	4.35827	4.04439
10701411	6.19276	6.65795	6.25959	6.48929	6.15651	6.78977	6.69909	6.00454	6.40751	5.61989	6.58286	6.77728	5.03581	5.73416	6.36584	6.71613	6.27601	6.35135	5.92628	6.44958
10701412	3.92584	3.74534	4.10075	3.50324	3.91876	3.83746	3.8174	3.8809	3.33114	3.64716	3.56414	3.76672	3.56172	3.65307	3.82471	3.87046	3.33359	3.61595	3.45095	3.37543
10701413	6.37964	7.44903	5.82321	7.13347	6.33958	7.10251	6.61828	6.35595	5.9015	6.25672	7.43201	7.11234	7.01985	7.47934	7.4449	6.92345	6.86729	7.32061	7.16972	7.47651
10701414	4.09447	3.98436	4.28795	4.36859	3.68319	3.58067	3.999	3.98447	3.89615	4.00897	3.98433	4.06821	4.17974	3.79788	4.12969	3.63624	3.64197	3.75915	3.84696	3.85572
10701415	3.02126	3.17058	3.07489	3.28008	2.86816	2.99708	2.64173	3.25061	2.96766	3.00685	2.92327	2.99848	3.1197	3.20573	3.38695	3.09381	2.75792	3.01614	2.80434	3.11541
10701416	7.35139	7.02104	7.66279	7.49473	7.20899	7.31819	7.6337	6.98195	7.48414	8.10463	7.21094	7.2595	7.21423	7.43131	7.43018	7.42739	7.30879	7.07194	7.40508	7.12876
10701417	5.91177	6.01089	6.1549	6.2568	5.69222	5.52036	5.57048	5.64494	5.80807	5.93198	5.76953	5.88187	5.63366	5.56994	5.25505	5.42425	5.75574	5.77764	5.48647	5.50602
10701418	8.23252	8.08818	8.0056	7.98867	8.26279	8.02373	8.02128	8.07441	8.09153	8.06715	8.05256	7.98061	8.2711	8.08923	8.1116	7.88986	8.14481	7.91772	8.05292	7.93684
10701419	5.48776	5.88398	4.84611	6.31091	5.2443	5.22411	5.52126	5.41077	4.42203	4.89111	5.33613	5.96831	6.25181	5.88167	6.42487	5.77309	5.40416	5.48691	5.38867	5.89369
10701420	3.31467	3.2567	3.33925	2.98656	3.4989	2.96485	3.37519	3.42175	3.95264	3.83048	3.36387	3.05635	3.55745	3.31532	3.61774	3.76588	2.94926	3.54005	2.94926	3.27896
10701421	6.85986	6.08299	6.84079	6.41155	6.90568	6.3529	6.67511	6.70746	6.70171	6.85823	6.62706	6.51508	6.72	6.46997	6.78857	6.63169	6.53974	6.40487	6.4113	6.29421
10701422	8.36077	8.69141	8.0111	8.79766	8.28799	8.64137	8.58052	8.22247	8.21379	8.1754	8.48403	8.33026	8.4898	8.31458	8.44214	8.62834	8.34982	8.36406	8.39875	8.36306
10701423	7.64846	7.69288	7.70843	7.68074	7.66831	7.91198	7.57473	8.11876	7.72303	7.85942	7.71747	7.6463	7.42268	7.57355	7.86008	7.68598	7.96743	7.65094	7.60999	7.66052
10701424	4.43918	5.42846	4.57178	5.03413	4.67007	4.4617	4.21566	4.85256	4.2334	4.6022	4.71637	4.50742	4.60299	4.64959	5.43481	5.35653	4.65528	4.61103	5.2023	4.60966
10701425	3.1641	3.43976	2.95632	3.4513	2.95457	3.27779	3.03257	3.1108	2.9598	3.10318	3.28383	3.25529	3.4813	3.4682	3.52222	3.41497	3.11503	3.34504	3.45394	3.26813
10701426	3.18053	3.17273	3.09763	3.53301	3.32291	3.02123	2.89974	2.90453	2.97825	3.04946	3.03179	2.99335	3.0625	3.20076	3.11	3.19132	3.4192	3.23628	3.60286	3.41332
10701427	3.63974	3.78266	3.60914	3.61024	3.67471	3.39792	3.50444	4.24638	3.63392	4.40686	3.55508	3.94076	3.90339	3.81192	3.73904	3.51179	4.01176	3.66812	4.04133	3.83384
10701428	4.50988	4.36321	3.93845	4.07337	4.73829	4.30867	3.96102	4.30928	4.7721	4.7421	4.25061	3.99151	4.14788	3.66556	4.55333	4.34836	4.05007	4.3826	4.04521	4.84579
10701429	2.74745	2.68448	2.84938	3.20243	2.88772	2.82054	2.90706	2.91036	2.69161	3.05482	2.8165	2.82296	2.64205	2.93839	2.79028	2.95108	2.81306	2.74444	2.69375	2.7683
10701430	2.88443	3.05435	2.63104	2.94855	3.10422	2.96585	2.97883	2.72622	2.59301	2.94472	3.36879	3.0646	3.5332	3.72887	3.32804	3.37891	3.54615	3.65784	3.18588	3.37084
10701431	7.69645	7.37483	7.4833	7.35734	7.47343	7.45124	7.7974	7.21631	7.76723	7.88809	7.31118	7.43803	7.19999	7.26805	7.51218	7.35359	7.17093	7.22704	7.06475	7.45568
10701432	2.98819	2.8902	3.09972	3.60153	2.81167	2.95697	2.93008	3.24795	3.22143	3.04497	2.99564	3.17258	3.47063	3.11378	3.48356	3.49552	3.19618	3.14188	3.8015	3.36798
10701433	6.61405	6.37918	6.79261	5.79287	6.46952	6.29261	6.47357	6.40488	6.5499	6.06123	6.40984	6.20809	6.62693	6.29434	6.13995	6.54683	6.16321	6.21717	6.53509	6.57558
10701434	3.08778	2.75458	2.6326	2.92848	3.00309	2.81686	2.86676	3.08132	2.71385	2.90163	2.79055	2.85546	2.89406	2.91858	2.90273	2.59514	2.79989	2.97456	2.89633	2.75436
10701435	4.97069	5.35208	5.10626	5.3242	5.31496	4.97783	4.34509	5.11203	5.29113	5.00934	4.88747	4.84464	4.69909	5.25621	4.71389	5.11947	5.15047	5.56191	5.09951	5.04582
10701436	7.11098	7.48863	6.65559	7.553	7.11883	7.37601	7.42671	6.99826	6.8084	7.23867	7.33008	7.29318	7.38762	7.38414	7.4293	7.66141	7.14625	7.45255	7.16006	7.42945
10701437	4.20647	3.62945	3.89216	4.78114	4.17571	4.10229	4.2699	3.8767	3.71659	4.02619	3.45543	3.80629	4.22055	3.97592	4.38262	3.97969	3.72918	4.04689	4.68532	3.86657
10701438	4.08848	4.07415	4.27514	4.31753	4.07107	4.19605	4.28772	4.18064	4.46111	3.93234	4.33174	4.13181	4.13065	4.2669	3.95863	4.00402	4.26593	4.26326	3.87137	3.89258
10701439	6.39257	6.56118	6.02175	6.96225	6.43692	6.29755	6.13298	6.19416	6.1654	6.51586	6.37597	6.37635	6.45972	6.52736	6.81668	6.66254	6.35207	6.69188	6.4772	6.32558
10701440	6.08908	6.52641	6.02163	6.16501	6.03338	6.35063	6.35398	6.30688	6.24029	5.89156	6.1813	6.57281	6.11698	6.33324	6.44348	6.05651	6.26042	6.30561	6.61793	6.40172
10701441	3.21217	3.13829	3.36965	3.64494	3.03237	3.22223	3.22578	3.46321	3.11699	3.35109	3.45216	3.27313	3.07928	3.1937	3.27192	3.19079	3.07894	3.2668	3.3384	3.3069
10701442	4.27421	4.52254	4.67824	5.48949	4.37614	4.0983	4.14128	3.93246	4.24142	4.818	4.50038	3.76955	4.90686	4.27003	5.21427	4.60301	4.24565	4.33289	4.31487	4.53709
10701443	5.96584	5.99394	5.48633	6.0163	6.12245	5.42797	5.7269	6.012	6.04232	6.31254	5.74021	5.43	6.23565	6.11057	6.00901	5.77632	5.79704	6.02349	5.19921	5.54385
10701444	2.87348	2.98684	2.82424	3.5026	2.79191	3.00141	3.50411	2.97397	2.75707	3.42192	2.92814	2.8749	2.69608	3.01507	2.71128	3.01143	2.92328	2.66319	2.95467	2.82307
10701445	8.03068	7.91261	7.2978	8.17558	7.89703	7.77882	7.41356	7.54561	7.59635	7.78177	7.93598	7.64511	7.46824	7.37297	7.92899	7.9991	7.46813	7.73605	7.82599	7.7838
10701446	4.79097	4.5887	4.54263	4.93547	5.01653	4.90224	4.76685	4.62485	4.95942	4.92489	4.65569	4.28279	5.20482	4.72279	4.93444	4.73948	4.71818	4.41296	4.94783	4.68137
10701447	4.28775	4.09235	4.15656	4.24178	4.30771	4.25433	4.01429	4.01767	4.06362	4.26999	4.18685	3.95735	4.01245	4.15131	4.05535	4.05964	4.35241	4.12941	4.4412	4.11794
10701448	3.43519	3.91711	3.30418	3.52991	3.52757	3.34282	3.64899	3.26851	3.04418	2.84687	3.41399	4.13738	3.42588	3.85057	3.87328	3.64346	3.80004	3.68973	3.42744	3.70047
10701449	4.46259	4.56813	4.83912	4.48204	4.48366	4.0563	4.44655	4.57062	5.05368	4.54429	4.3012	4.90879	4.87609	4.5428	4.59349	4.75293	4.51087	4.84281	4.68226	4.94909
10701450	3.83784	3.79862	3.20623	4.34297	3.77602	3.5269	3.39759	3.45706	3.88129	3.56582	3.88721	4.05078	3.82057	4.07452	4.3465	3.65746	3.55802	3.93611	3.96771	3.62266
10701451	3.08712	3.00519	2.87911	2.99268	2.97119	3.16481	2.81803	2.86445	3.70979	3.01994	3.27997	2.90442	2.88248	2.80797	2.91782	3.24291	3.03341	2.8594	3.18191	2.99223
10701452	2.97545	3.37429	3.14824	3.43536	3.54357	2.74157	3.1772	3.03948	3.2977	3.33336	3.24475	3.04915	3.43451	2.83164	3.39298	2.92245	3.02505	2.86612	3.08139	3.10307
10701453	4.45971	5.00273	4.2824	5.07098	4.35593	4.49088	4.04097	4.80466	4.26981	4.58212	4.84125	4.38339	4.11047	4.81373	4.39178	4.39883	4.78567	4.75664	4.536	4.77612
10701454	7.37602	7.49856	6.95235	7.13187	7.27794	7.50633	7.36948	7.43142	7.3749	7.39828	7.23095	7.52402	6.9425	7.05045	7.76949	7.36881	7.53075	7.28825	7.199	7.43868
10701455	6.66651	6.51367	6.39717	6.34274	6.23755	6.2943	6.16283	6.38966	6.5063	6.73384	6.45845	6.38155	6.25145	6.5941	6.12132	6.2595	6.38056	6.6893	6.33369	6.31065
10701456	3.23865	2.80389	2.71183	3.08556	3.10376	2.77848	2.85897	2.8431	2.81812	3.11689	2.89371	2.79924	2.96214	2.93363	2.71833	2.73993	2.97413	2.83039	2.67446	2.68077
10701457	2.48343	3.52212	3.17271	3.0018	2.80641	2.69399	2.64395	2.78288	2.81534	2.96979	2.82029	2.9235	2.64147	2.98272	2.89958	3.16173	2.90012	2.70142	2.81397	2.83837
10701458	2.94654	4.27963	2.87835	3.43498	2.94543	3.69537	3.09471	3.37423	2.5861	3.19391	3.61615	3.38596	3.52392	3.83993	4.00606	4.26638	3.49612	4.27824	3.6879	3.67795
10701459	3.53533	3.32253	4.24237	3.60188	3.94232	4.12763	4.411	4.0354	3.97807	3.76157	3.99139	4.13939	3.63221	4.11332	4.02255	3.42265	3.76911	3.82163	3.61576	3.73214
10701460	5.27041	5.21428	5.27595	5.22264	5.46111	4.58712	4.96335	5.3933	5.9486	5.19523	5.15965	4.61661	5.59368	4.94185	5.25669	5.43381	5.33813	5.38722	5.5643	5.31233
10701461	3.84486	4.5297	3.41698	4.74682	3.27138	3.57369	3.38548	3.81717	3.31814	4.09436	3.89726	4.07528	3.74675	4.52647	4.0133	4.10036	3.14608	3.50742	4.50387	4.01631
10701462	3.62216	3.59254	3.95693	3.75527	3.17308	3.119	3.40628	3.24163	3.36891	3.37214	3.02414	3.27278	3.35614	3.87193	3.36058	3.38961	3.03814	3.38611	3.33097	3.29084
10701463	4.39392	4.38336	3.38123	4.79197	4.33589	4.2078	4.22406	4.68393	3.51088	4.11391	4.27593	4.43497	4.76889	4.35806	5.09093	4.62709	4.27412	4.15951	3.89939	5.20143
10701464	5.33926	5.36108	4.97676	5.46857	5.54844	5.1959	5.23793	5.55607	5.21633	5.49658	5.25403	5.54377	5.04496	4.99058	5.1879	5.58867	5.00134	5.25795	5.17161	4.99162
10701465	2.99591	3.02894	2.87561	3.01011	3.06224	2.77693	3.08355	2.8625	3.00845	2.92728	2.93176	2.75952	2.95178	2.95697	2.90262	2.79281	3.04542	3.08405	2.8277	2.78886
10701466	6.32063	6.35739	6.23927	6.26334	6.38217	6.60308	6.36431	6.44174	6.37378	6.40292	6.25705	6.71355	6.39325	6.41218	6.24046	6.11657	6.47036	6.59972	6.50307	6.45344
10701467	7.31195	7.33545	7.33623	7.04074	7.26307	7.51952	7.31978	7.51932	7.18661	7.19357	7.20931	7.51151	7.25793	7.00718	6.66715	6.94509	7.45888	7.06574	7.13532	6.95645
10701468	2.79678	3.29239	3.04291	3.0111	3.04115	3.02719	2.83819	2.96034	2.74406	3.02815	3.08089	3.04223	2.80358	2.99969	3.20977	3.68908	3.09088	2.93448	2.98884	3.04971
10701469	3.23834	3.72744	2.9588	3.37031	3.24136	3.11671	3.22135	3.65662	3.21142	2.84292	3.34106	3.4675	2.98119	3.54069	3.72328	3.68277	3.23815	3.74099	3.85199	3.65307
10701470	2.66813	2.86095	2.66339	3.03441	2.7237	2.7712	2.71833	2.86162	2.6246	2.75201	2.79619	2.83823	2.69995	2.944	2.98409	2.66447	2.77181	2.9926	3.00354	2.85424
10701471	4.37908	4.16525	5.153	5.27488	4.91258	4.67927	4.90252	4.05061	5.33734	4.69463	4.21333	4.30659	4.28859	4.29354	4.50524	4.05929	4.38185	3.87526	4.15955	4.23843
10701472	6.59124	6.55022	6.40417	6.56539	6.84827	6.6903	6.7614	6.93732	6.5804	6.3667	6.58484	6.70036	6.88395	6.50701	6.5487	6.56535	6.86868	6.41276	6.4832	6.74954
10701473	3.29214	3.19728	2.93087	2.96921	3.35372	3.00311	3.02838	2.88941	2.61003	2.78168	3.26428	2.91078	3.11811	3.15167	3.28193	3.26784	3.14653	3.43902	3.11332	3.298
10701474	6.4096	6.3495	6.5552	6.38339	6.41499	6.82493	6.48311	6.57796	6.45906	6.10225	6.59625	6.43044	6.32186	6.5379	6.32416	6.5555	6.36203	6.51953	6.59054	6.55817
10701475	5.31904	5.09556	5.82856	5.49263	5.75185	6.0307	6.32429	5.18081	5.89928	5.34771	5.31834	5.29504	5.17324	5.69776	4.91264	4.82596	5.71925	5.33642	5.71212	5.15322
10701476	4.73578	4.79683	4.58592	4.51882	4.77291	4.52758	4.76555	4.50891	4.6815	4.7163	4.51507	4.59485	4.29205	4.1815	4.60476	4.54584	4.62415	4.35987	4.72449	4.24262
10701477	4.78173	4.93567	4.37168	5.18554	4.51511	4.66514	4.84151	4.43393	4.5788	4.97892	4.36161	4.89862	4.87994	4.97405	4.6203	4.85609	4.84105	4.43728	4.58397	5.07111
10701478	5.45366	5.89219	5.45725	6.10613	5.31397	5.46324	4.87541	5.7351	5.22087	5.39285	5.57034	5.78299	5.77024	5.99108	6.27813	5.90906	5.80205	5.93569	6.14898	5.98456
10701479	10.8169	10.9128	10.7523	10.8589	10.7372	11.0485	10.9499	10.9613	10.8298	10.9161	11.0782	11.0534	10.7754	11.0273	10.9207	10.8793	10.9341	11.0377	11.138	10.8855
10701480	2.634	2.83726	2.73948	2.94181	2.88924	2.80888	2.86852	2.71688	2.50676	2.65078	3.10423	2.75029	2.6159	3.15512	2.61613	2.99832	2.76607	2.84064	2.54034	2.64725
10701481	4.06883	3.63594	3.37297	3.52474	3.7145	3.47632	3.62061	3.73255	3.8461	3.72509	3.83486	3.79281	4.26112	3.71906	4.07012	3.578	3.49129	3.9578	3.82418	3.67452
10701482	8.15445	8.36725	8.27126	8.15328	8.24259	8.25038	8.43033	8.30157	8.21833	7.81571	8.28867	8.24525	8.35648	8.12287	8.22291	8.38398	8.29457	8.3587	8.34945	8.32979
10701483	4.28775	4.60956	4.10932	5.14702	4.86437	4.42992	4.23552	4.26362	3.92364	4.77804	4.69799	4.2553	4.25352	4.38081	5.04828	5.00974	4.34481	4.24204	5.05586	4.15899
10701484	6.73208	7.32823	7.07042	7.62744	7.05227	7.40174	7.4647	7.37078	6.75801	6.95763	7.38519	7.19439	8.05241	8.18149	7.27329	7.27994	7.31498	7.38315	7.33987	7.34387
10701485	10.0763	10.1954	9.87715	10.0053	10.0333	10.2169	10.1793	10.1969	9.94683	10.0373	10.1557	10.1534	10.0242	10.076	10.2547	10.1706	10.1953	10.2083	10.2276	10.2139
10701486	2.31536	2.37505	2.28291	2.41836	2.3994	2.38365	2.31274	2.35087	2.31118	2.42754	2.27599	2.4254	2.35473	2.3811	2.38593	2.30194	2.34236	2.3325	2.50606	2.2932
10701487	4.37397	4.42284	4.08554	4.8004	4.01997	4.80014	4.46503	4.15872	4.23228	4.3079	4.84614	4.339	4.24774	4.08519	4.71456	4.21799	4.19648	4.31385	4.62902	4.13336
10701488	6.2788	6.31874	6.26186	6.23575	6.31299	6.45996	6.32546	6.57556	6.41912	6.23556	6.64154	6.54467	7.07304	6.56183	6.23979	6.79865	6.29867	6.24359	6.494	6.55839
10701489	3.58645	3.53611	3.58407	3.77495	3.88931	4.03359	4.03691	3.55967	4.13743	3.95643	3.31306	3.86752	3.8406	3.56972	3.74592	3.52436	3.74595	3.50062	3.85437	3.62335
10701490	6.66859	6.54479	6.62024	6.89075	6.72328	6.87162	6.72907	6.81197	6.72247	7.12601	6.64101	6.49402	6.45111	7.14841	6.83793	6.78703	6.80729	6.74411	6.74424	6.60254
10701491	6.6382	6.66584	6.69312	6.41931	6.72773	6.79316	7.04133	6.78812	6.60317	6.68892	6.68015	6.61052	6.82327	6.63586	6.41517	6.82653	6.81213	6.57703	6.32953	6.32608
10701492	7.54485	7.2564	7.84286	6.6487	7.48172	7.57069	7.83936	7.45689	7.80504	7.8062	7.05816	6.83366	6.91361	6.49265	6.90581	7.37752	7.24579	7.00451	7.20604	7.33642
10701493	4.48675	4.52025	3.76701	4.14328	4.55251	4.61684	4.4262	4.24894	3.80364	4.20481	4.50179	4.56894	3.77403	4.38551	4.34963	4.44121	4.05735	4.07884	4.58764	4.48901
10701494	4.63827	5.30075	3.30489	4.59243	3.79358	4.42416	4.48523	4.00183	3.6826	4.02762	4.64958	4.18263	4.43677	5.14562	4.66536	4.63908	4.69267	4.85417	4.35112	4.55586
10701495	3.96978	4.05026	4.54798	4.17512	4.16223	4.41756	4.47474	4.25227	3.77945	4.6983	4.37033	4.19139	4.31712	4.64968	4.5668	4.31297	4.50103	3.90165	4.12421	4.85201
10701496	3.62985	3.1938	3.56941	3.51425	3.6114	3.68904	3.84919	3.94051	3.91572	3.5397	3.68142	3.53018	3.80052	3.40588	4.01873	3.774	3.51687	3.56719	4.12696	3.57354
10701497	4.10616	3.42411	4.24162	4.26065	3.65587	3.70041	3.59156	3.75681	3.8725	3.24825	3.72597	3.76286	4.38087	3.466	3.57882	3.75573	3.51893	3.50257	3.85711	3.69974
10701498	5.54576	5.56568	5.7313	5.19463	5.45079	5.66639	5.57694	5.97023	5.61401	5.16347	5.61004	5.59627	5.7841	5.50776	5.50812	5.62998	5.73398	5.8879	5.25214	5.66052
10701499	3.77404	3.95101	3.75111	4.08081	3.63846	3.58268	3.5216	3.97489	3.64719	3.71196	3.61788	3.88677	3.39566	4.10342	3.79121	3.80481	3.85054	3.5936	3.95478	3.84968
10701500	8.25498	8.24837	8.14892	8.49208	8.39726	8.29678	8.1984	8.22959	8.51477	8.15759	8.48864	8.61191	8.24812	8.80948	8.42084	8.53038	8.55099	8.25651	8.54637	8.54441
10701501	3.71313	3.85336	3.59913	3.85499	3.69254	4.16224	3.33159	3.70337	3.64752	4.26156	3.56667	3.80771	3.30897	3.74329	3.56585	3.45633	3.58516	4.05912	4.03545	3.7005
10701502	2.74581	2.88721	2.64613	3.27536	3.06708	2.75567	2.95829	2.87804	2.61403	2.80195	3.1098	2.97514	3.1095	2.98888	3.2806	3.41972	2.68261	3.02312	3.26141	3.24472
10701503	5.42752	5.72722	5.94489	5.27877	5.80128	5.62742	5.69991	5.97335	5.66619	5.62271	5.70314	5.43333	5.75395	6.20326	5.98976	5.83093	5.7045	5.75933	5.54909	5.58806
10701504	3.17991	3.88714	3.43483	4.10551	3.4704	3.66382	3.46002	4.0891	3.4568	3.43671	3.57645	3.6387	3.29465	3.61207	4.03219	4.146	3.64202	3.89066	3.95393	4.16569
10701505	6.57992	6.13977	6.26738	6.04643	6.22236	6.52975	6.26026	5.9368	6.35967	6.11095	6.33456	6.66981	6.33674	6.38496	6.58177	5.92697	6.42362	6.53944	6.00713	6.59506
10701506	6.08662	6.38919	6.06227	6.95913	6.84447	7.09635	7.12498	7.26129	6.14786	6.75316	6.88313	6.55628	6.28543	6.67153	6.04209	6.81911	7.06265	6.5971	6.82351	6.78557
10701507	5.41445	5.32109	5.53381	5.41715	5.46781	5.34279	5.35922	5.85998	5.38025	6.04297	5.45442	5.35551	5.99364	5.53119	5.34221	5.46069	5.55324	4.76016	5.00796	5.57817
10701508	3.22636	2.83095	2.89196	2.95012	3.0386	2.89223	2.79484	2.7994	3.0038	2.94863	2.97229	3.11058	3.05249	2.60904	2.75265	3.00486	2.95745	3.03396	3.0531	2.89891
10701509	7.49373	7.54671	7.38401	8.03191	7.47656	7.61231	7.20312	7.52845	7.31012	7.6848	7.72619	7.50149	7.84183	7.58451	7.60745	7.61196	7.76586	7.506	7.64211	7.52542
10701510	3.41773	3.4462	3.16892	3.74806	3.26204	3.29099	3.55146	3.30298	3.56127	3.67629	3.32428	3.32837	3.48649	3.60524	3.7639	3.50443	3.39549	3.21413	3.90993	3.23986
10701511	3.4873	3.61687	3.48734	3.11134	3.38701	3.32734	3.32674	3.36478	3.46278	3.59502	3.59604	3.35678	3.36933	3.79843	3.36577	3.9395	3.34101	3.30541	3.17172	3.2783
10701512	4.63663	5.01232	4.56652	4.82882	4.61229	4.41326	4.2654	4.53938	4.22369	4.7708	4.72294	3.98964	4.64499	4.60076	4.76575	4.58759	4.71044	4.12985	4.17512	4.4851
10701513	6.28829	5.70203	5.87608	5.93925	5.84668	5.41488	5.74713	5.44296	5.86197	5.69883	5.57366	5.79892	5.16515	5.3889	5.34968	5.54969	5.24077	5.26173	5.60331	5.26879
10701514	5.22941	4.37275	5.11605	4.89664	4.63066	5.01706	5.66718	4.72363	5.00689	5.081	4.87954	4.69497	4.97787	4.59021	4.57969	4.78068	4.9182	4.72906	4.92769	4.96048
10701515	8.59095	8.51574	8.45923	8.61609	8.2986	8.35502	8.29195	8.28998	8.25338	8.14215	8.32875	8.38132	8.76915	8.57513	8.45554	8.56891	8.33368	8.43991	8.63794	8.41289
10701516	6.54056	6.5049	6.36831	6.94919	6.19977	6.47502	6.24508	6.34076	6.45328	6.98353	6.54408	6.53351	6.42248	6.64229	6.52117	6.63107	6.39436	6.6561	7.01679	6.62891
10701517	9.11497	8.89942	9.22164	8.93176	9.13973	9.03955	9.20588	9.16234	9.44013	9.43417	8.90611	8.94748	8.69862	9.10624	8.79409	8.7808	8.64726	8.80467	8.91058	8.71415
10701518	3.61481	3.51844	3.33822	3.98029	3.46955	3.32689	3.12485	3.54753	3.27208	4.0524	3.24934	3.21433	3.51892	3.48001	3.96658	3.20766	3.41995	3.59666	3.59129	3.38172
10701519	4.11892	3.08726	4.45928	3.42462	3.09807	4.5301	4.57079	4.3009	4.52102	3.74977	3.82989	3.31675	4.43674	3.4989	3.30965	4.58809	3.21021	3.4254	3.39086	3.94538
10701520	4.8707	4.15663	4.47406	4.20904	4.8324	4.19938	5.05622	4.93543	4.52775	4.93387	3.98676	3.48987	4.81908	4.18066	3.76972	4.1238	4.55433	4.07025	4.05354	4.0236
10701521	5.4966	6.01084	5.84848	5.71534	5.43915	5.81265	5.79958	5.72062	5.91752	5.38396	5.76273	5.75929	5.26837	6.02544	5.84202	5.64157	5.76676	5.7495	5.86336	5.22206
10701522	3.92265	3.97933	3.99644	4.0651	3.58181	4.05086	3.84876	4.3522	3.85346	3.7661	4.04686	4.05114	4.00475	3.60093	3.77306	3.93794	4.21527	4.00244	4.17402	3.9614
10701523	4.76191	5.02487	3.98075	5.08453	4.49846	4.76741	4.44106	5.05952	4.40975	4.35954	4.78955	4.69553	4.75426	4.78217	5.6467	4.96444	4.77698	5.64028	4.68218	4.84758
10701524	5.63377	6.0581	5.62485	5.87651	5.41359	5.53662	5.12811	5.63881	5.9973	5.59037	5.44858	6.0492	5.6285	5.90191	5.83665	5.62862	5.88507	5.51369	6.03598	5.92915
10701525	4.10982	4.33922	3.99966	4.32729	3.81522	4.19581	3.72981	3.96294	3.78288	3.81215	3.77224	4.2153	3.89509	4.85436	4.42725	4.21228	4.07256	3.82513	4.53727	4.1769
10701526	6.02609	6.09306	6.18829	5.76718	5.89964	5.6384	5.9963	5.82649	6.01443	5.72606	5.96458	6.25441	6.02971	6.06478	6.19513	6.03511	6.0625	6.1093	5.91382	5.82566
10701527	7.94999	8.13598	8.33805	8.12933	8.08072	8.17751	8.27843	8.11242	8.07264	8.18343	8.08435	8.17157	8.2087	8.12076	8.16081	8.05921	7.95782	8.11002	8.17447	8.18255
10701528	3.55406	3.86554	3.47326	3.9686	3.84804	3.52796	3.44156	3.28693	3.49858	3.84666	3.62746	3.43478	3.99098	3.61461	3.65248	3.9238	3.76299	3.50167	3.17583	3.60592
10701529	7.50115	7.37004	7.36215	7.28247	7.19657	7.26749	7.25672	7.38947	7.55898	7.5369	7.34973	7.2501	7.5933	7.63318	6.98337	7.2698	7.39743	7.39867	7.09396	7.33242
10701530	4.99917	4.35019	4.41546	4.61311	5.05173	4.31034	4.4171	4.47066	4.48597	4.53448	4.55577	4.55303	4.33164	4.94661	4.65483	4.89448	4.21768	5.02278	4.74001	4.47395
10701531	5.09429	4.89077	4.74004	4.78665	5.51743	5.2439	4.7243	4.87359	5.37018	5.32614	5.1529	5.36815	5.22279	4.50925	4.74837	5.18659	5.66844	4.76905	5.01187	4.495
10701532	5.21123	5.05512	5.28882	4.54085	4.51862	4.9015	4.74042	5.21072	4.91766	5.02958	4.52287	4.6143	5.21742	5.00978	4.97543	4.76238	4.89352	4.96111	5.24378	4.93135
10701533	3.91931	3.80691	3.93949	3.85083	3.65914	3.97004	3.62334	3.7369	4.0196	3.68823	3.76257	3.77213	3.71776	3.97924	4.04128	4.01607	3.91956	4.13032	4.25854	3.88854
10701534	2.95864	3.2148	3.16356	3.19919	3.02679	2.79483	3.14307	3.08824	2.90732	3.1901	2.82542	2.91956	3.01235	2.9253	2.71005	2.94797	2.73759	2.89552	3.20936	2.72871
10701535	5.70322	5.93979	5.60066	6.07993	6.71479	6.28823	6.02927	5.65295	6.10366	6.08112	5.49564	5.01534	6.27891	6.0798	5.69201	5.57648	5.31296	6.21823	6.13359	5.44701
10701536	5.37125	5.56863	5.21321	5.37333	5.43116	4.87873	5.08255	5.53424	5.27155	5.14231	5.01921	5.42279	4.88219	4.90205	5.34206	5.27007	5.40507	5.64503	4.83119	4.8611
10701537	3.92654	3.93669	3.52603	3.90274	4.02969	3.86635	3.94163	3.99591	3.77207	3.8733	4.16768	3.72629	4.01166	3.66893	3.81649	3.90857	3.94787	3.94111	4.08914	4.10991
10701538	5.58378	5.28515	5.13715	5.86794	5.25122	5.09473	5.41236	5.78278	5.39711	5.457	5.2935	5.27718	5.30484	5.35094	4.95931	5.34083	5.29689	5.72209	5.53779	5.57337
10701539	9.28832	8.99571	9.3295	8.89269	9.22151	9.14514	9.25589	9.21365	9.53742	9.23459	9.16466	9.1714	8.72297	9.05098	9.1637	9.09089	9.3152	9.05822	9.20547	8.99206
10701540	3.46254	3.83987	3.25403	3.48521	3.28279	3.12558	3.34181	3.31962	3.16094	3.31528	3.16785	3.40984	3.43314	3.20239	3.27963	3.37186	3.3803	3.5416	3.12088	3.89036
10701541	7.56042	7.36213	7.82695	7.61337	7.66902	7.28285	7.65706	7.44395	7.7022	8.23286	7.59852	7.26593	7.03227	7.48734	7.41901	7.07208	6.71993	6.86632	7.25375	7.41449
10701542	5.13029	5.57936	5.02777	5.67859	5.11029	5.05788	5.06033	5.60104	5.31467	5.5435	5.37406	5.28216	5.71411	5.60347	5.28383	5.54353	5.2468	5.13545	5.2522	5.29738
10701543	8.48463	8.66302	8.78558	8.80237	8.56781	8.88567	8.93186	8.5824	8.55539	8.80036	8.70203	8.59998	8.74501	8.76768	8.68625	8.68957	8.58013	8.71629	8.61099	8.60682
10701544	5.07901	4.58789	3.39199	4.27337	5.19444	3.79161	2.89739	3.78814	5.14998	4.21771	5.86574	5.04464	3.42006	5.37912	3.95937	3.7504	5.29938	4.84755	4.79515	5.49607
10701545	5.24083	5.18721	4.96946	5.20533	5.2638	5.20237	4.59678	4.72357	5.07709	4.31428	5.199	5.39114	5.04076	5.21829	5.34808	5.28188	5.17909	5.08702	4.83003	5.20016
10701546	4.73321	4.97424	4.93756	5.08743	5.13164	5.00707	4.90433	4.94493	5.19952	5.32292	4.56529	4.51153	5.75453	4.80124	4.45477	4.72153	4.45577	4.96363	5.07497	4.85344
10701547	3.07366	3.39666	3.17927	3.72675	3.08564	3.31519	3.24724	3.23979	2.97521	2.97748	3.23793	3.4813	3.44674	3.5387	3.49274	3.44747	3.15569	3.36353	3.54207	3.76444
10701548	3.03589	3.18662	3.33315	3.17507	3.07428	3.17666	2.92098	3.11868	2.96597	2.99243	3.15823	3.28502	3.17028	3.35026	3.46127	3.35455	2.89923	2.95381	3.38387	3.05405
10701549	7.61648	7.61538	7.14609	7.68958	7.44998	7.33168	7.06	7.74123	7.51452	7.54547	7.46005	7.58102	7.28887	7.77034	7.61604	7.32756	7.88972	6.93888	7.32189	7.34838
10701550	3.13072	2.97613	2.92931	3.34747	3.13	3.04412	3.18416	2.97232	3.11184	3.07909	2.99074	2.85583	3.50178	2.82523	2.97845	3.182	3.1847	3.07954	3.07289	3.29434
10701551	2.88646	2.93932	2.95413	2.89646	2.91637	2.9559	2.79173	2.8229	2.76731	3.1012	2.74706	2.81255	2.72992	2.84113	2.92069	2.92142	2.84938	2.91157	3.19839	2.80293
10701552	3.62367	3.62798	3.85848	3.25129	3.25257	3.25763	3.49266	3.49569	3.18042	3.24088	3.6915	3.36614	3.76885	3.43002	3.91178	3.94473	3.43242	3.70947	3.38695	3.64145
10701553	2.90864	3.40423	3.19845	3.68676	3.2866	3.62747	3.55694	3.51731	3.18912	3.20152	3.42589	3.19523	3.27072	3.28859	3.31559	3.49013	3.32084	3.43398	4.00865	3.25191
10701554	11.3777	11.4913	11.2163	11.4649	11.2641	11.3366	11.5947	11.3954	11.2881	11.3453	11.5426	11.5718	11.4133	11.5419	11.4289	11.4292	11.2634	11.4354	11.4275	11.5019
10701555	6.49732	6.88469	5.92138	6.65863	6.84322	6.17022	6.14931	6.43566	6.47852	7.16381	6.34188	6.22845	6.97007	6.32536	6.79446	6.64659	6.47399	6.11266	6.49787	6.54707
10701556	5.59889	5.53244	5.57417	5.19357	5.7837	5.65564	5.75352	5.76915	5.82805	5.57839	5.61515	5.8706	5.62934	5.54509	5.45714	5.49462	5.9115	5.49768	5.22828	5.48895
10701557	8.85814	8.72247	9.0574	8.65593	8.84592	8.63083	8.94664	8.89431	8.88484	9.12505	8.69518	8.79388	8.36265	8.68153	8.81085	8.69283	8.65188	8.46315	8.84862	8.64993
10701558	2.77761	2.79027	3.10763	3.45167	2.76261	2.93746	3.08648	2.69546	3.27578	3.19583	2.97027	2.8243	3.02617	2.94469	2.94388	2.93452	2.8226	2.96486	3.25551	2.78973
10701559	5.12604	5.1704	5.42777	4.78745	5.24017	5.33421	5.55694	4.80065	5.46128	5.44662	5.08429	5.4721	5.12669	5.07436	5.34694	5.12578	5.41354	5.37645	5.44248	5.27976
10701560	3.65277	3.75229	3.31155	3.86655	3.5955	3.34237	3.42409	3.76668	2.86107	3.49505	3.43443	3.75436	3.63709	3.73402	3.61326	4.05483	3.85557	3.93718	3.40156	3.74021
10701561	4.3652	4.48687	4.06443	4.17177	4.31312	4.2215	4.23291	4.35151	4.27879	4.47849	4.18763	4.14729	4.32375	4.20116	4.13355	4.11241	4.22208	4.44935	3.94936	4.4179
10701562	3.17099	3.10982	3.06049	2.98519	3.02751	2.81644	3.04966	2.89395	3.02881	3.0501	2.88825	3.14695	3.06852	3.11172	3.08906	3.00558	3.2219	3.06506	3.17764	2.99553
10701563	2.7843	3.02948	2.87786	2.914	2.75913	2.62402	2.78259	2.63006	3.02973	2.73067	2.94073	2.9718	2.81909	3.42484	2.7726	2.96299	3.05637	2.98648	2.86847	2.93689
10701564	3.08928	3.35958	2.78063	3.20702	3.48253	3.012	3.27102	3.34669	2.85612	3.20353	3.36253	3.37442	3.13289	3.27805	3.14077	3.3467	3.49323	3.30754	3.9434	2.91788
10701565	5.09714	4.89102	5.10719	5.15754	5.40817	5.39581	5.32556	5.42436	5.06365	5.55416	4.93822	5.14278	5.27884	4.83864	4.73718	4.89642	5.03933	4.61917	4.72816	4.77554
10701566	10.59	10.7666	10.4061	10.6652	10.5418	10.7589	10.564	10.6963	10.3491	10.1424	10.6497	10.713	10.9649	10.7488	10.8236	10.7415	10.589	10.7109	10.6794	10.8188
10701567	4.24584	4.3708	4.72452	4.54158	4.73702	4.43361	4.26575	5.13778	4.20447	4.07039	4.55546	4.3023	5.81088	4.57693	4.52417	4.75679	4.72955	4.8327	4.51634	5.24034
10701568	7.77719	7.67726	7.80358	8.00728	7.83561	7.58829	7.46338	7.48211	7.89263	7.92484	7.56016	7.55213	7.40042	7.6473	7.57273	7.26057	7.3165	7.39068	7.4157	7.55064
10701569	4.44429	4.39335	4.71412	5.40061	4.60469	4.72662	4.56968	4.94743	4.63451	5.20568	4.63867	4.70237	4.36478	4.48633	5.16103	4.86515	4.80528	4.83415	4.89582	4.43333
10701570	9.7566	9.58468	9.82308	9.41523	9.75084	9.61074	9.57168	9.55765	9.65741	9.71799	9.58349	9.53394	9.30222	9.64361	9.3676	9.4536	9.51718	9.39364	9.25247	9.51876
10701571	5.1787	4.91352	4.46428	5.47784	4.76609	5.03082	5.38504	5.20932	4.74328	5.43048	5.00001	5.01661	5.14072	5.09563	4.93902	4.80644	4.67328	4.98349	4.33976	4.92588
10701572	6.12618	6.06899	6.37758	5.94335	6.20181	5.89169	6.09108	6.12597	5.92584	6.06068	6.30358	5.8335	6.10068	6.43611	6.05827	5.51947	6.01678	6.2047	5.94671	6.24781
10701573	3.68076	3.67927	3.22866	3.4421	3.515	3.54666	3.50906	3.59643	3.30087	3.54643	3.61059	3.56131	3.67846	3.7371	3.54401	3.44773	3.66011	3.461	3.34846	3.29468
10701574	4.97023	5.22569	5.15063	4.80441	5.29522	5.05623	5.13766	5.26613	4.97919	4.83562	5.13614	5.02107	5.10142	5.12216	5.03677	5.03452	5.038	4.94944	5.06148	5.05116
10701575	7.39079	6.99767	7.72505	7.20203	7.53569	7.46202	7.299	7.47128	7.57073	7.68938	7.43683	7.49554	6.97572	7.11235	7.16181	7.38476	7.43218	6.88511	7.23141	7.05401
10701576	4.78018	4.98754	4.36483	5.5816	5.182	5.06895	4.41685	4.83673	4.80274	5.1243	4.7851	4.72713	5.85363	5.14001	5.62145	5.13662	4.35588	4.7622	5.0305	5.06303
10701577	4.66592	4.85714	4.18694	4.48597	4.9581	4.79184	4.87036	4.56985	4.74452	4.98268	4.30473	4.88369	4.36133	4.49299	4.64291	4.68667	4.51972	4.76754	4.27065	4.55952
10701578	2.50088	3.04066	2.68509	2.69333	2.48214	2.73729	2.5396	2.65192	2.59835	2.48596	2.87975	2.71463	2.6851	2.84532	2.84373	2.85118	2.90173	2.73801	3.099	3.02217
10701579	5.38542	5.13119	5.14358	5.19851	5.79149	4.93625	5.26096	5.67113	5.39732	4.78524	5.16985	5.18597	5.97344	5.38018	5.10772	5.03839	5.16392	5.32259	4.95637	5.181
10701580	4.8653	4.5412	4.22565	5.75292	4.0911	4.77136	4.5784	3.8044	3.86273	4.65455	3.96435	4.05978	4.45995	5.19106	4.75964	4.62799	4.72131	5.15762	5.24505	4.24223
10701581	3.41651	3.33968	3.32002	3.27294	3.41407	3.12466	3.13511	3.35251	3.19983	3.05805	3.04082	3.43141	3.01069	3.48334	3.68629	3.36329	3.51869	3.28418	3.31548	3.10982
10701582	4.30327	4.16362	3.96777	3.79409	3.99569	3.96447	4.26227	4.4202	3.93766	3.78687	4.00329	3.58386	4.08726	3.65916	3.86917	3.97294	4.03371	4.42727	4.71873	3.68188
10701583	3.66409	3.53081	3.75224	3.62392	3.89764	3.45677	3.64461	3.40434	3.62271	3.50554	3.44562	3.50867	3.52026	3.7642	3.46526	3.62181	3.65	3.46829	3.81138	3.5235
10701584	3.37898	3.34953	2.84583	3.69604	3.00151	2.98081	2.77636	3.15685	3.11407	2.92652	2.99033	2.97692	2.91551	3.05269	3.11769	3.17426	2.94974	2.95961	3.01123	3.22506
10701585	2.80727	3.22528	2.91379	2.89144	2.85152	2.77072	2.57479	2.78073	2.97068	2.72519	2.82624	2.71647	2.64571	2.57185	2.93319	2.81434	2.87044	2.70196	3.55187	2.93272
10701586	7.30462	6.77758	7.20564	6.63551	7.41827	7.25741	7.28584	7.45577	7.32338	6.57643	7.04761	6.92976	6.76557	7.00716	6.73595	6.98202	7.0903	7.00575	6.85733	6.57263
10701587	9.29085	9.27736	9.44076	9.30115	9.29118	9.39255	9.64618	9.3292	9.59631	9.3566	9.42081	9.47217	9.70525	9.50475	9.33123	9.38412	9.37953	9.42828	9.4064	9.33715
10701588	3.41138	3.6834	3.92264	4.3068	4.00231	3.48453	3.8506	4.29793	3.72886	4.17392	3.582	3.28572	3.70996	3.99313	3.77732	3.8616	3.55783	3.48394	3.68937	3.6465
10701589	5.26674	6.02081	4.95488	6.09448	5.42371	5.03755	5.28358	5.76757	5.32016	5.38176	5.56776	5.57024	5.871	5.85577	5.69779	5.91074	5.51453	5.82936	5.90105	5.6717
10701590	3.68758	3.50615	3.59103	3.60658	3.5361	4.09212	3.89639	3.70043	3.30744	3.5756	3.9718	3.60868	3.47829	3.87559	3.49004	3.47521	3.59626	3.69182	3.53792	3.92903
10701591	3.43909	3.91647	3.54809	3.6297	3.32575	3.45756	3.46696	3.43526	3.45361	3.57347	3.53137	3.37015	3.40536	3.51848	3.45285	3.51943	3.55079	3.5274	3.73432	3.58655
10701592	6.5067	7.17135	6.29222	7.11897	6.70241	6.62902	6.79467	6.33275	6.37577	6.8065	6.38223	6.76288	6.97702	6.76518	6.92147	6.65013	6.05727	6.54474	6.30974	6.85577
10701593	3.89335	4.04044	3.32558	4.05679	3.70719	3.74919	3.42627	3.82596	3.76926	3.48837	4.05875	4.10629	3.94785	3.88453	4.01792	4.0314	3.79115	3.87066	4.85243	4.04336
10701594	4.55819	4.67659	5.08409	4.17109	4.36464	4.03085	4.6846	4.41026	4.44549	4.5216	4.52021	4.45873	4.06653	4.42163	4.47132	4.59999	4.66565	4.81831	4.49544	4.32186
10701595	3.91438	3.94154	4.70785	4.42242	4.0843	4.08717	4.24601	4.15849	3.93662	4.54882	4.31584	3.7747	4.06898	4.14759	3.7364	3.93577	3.93973	4.15685	3.70648	4.06343
10701596	4.54371	5.16355	4.26897	4.52033	4.74526	5.13434	4.83009	4.71379	4.8994	4.87931	5.43861	4.97094	5.03218	5.30705	5.27815	5.61398	5.54536	5.49432	5.06913	5.27829
10701597	2.80648	3.00229	2.92782	2.91265	2.83006	2.82726	3.00833	2.97168	2.89869	3.05639	3.0899	2.89455	2.94346	2.82906	2.98211	2.85108	3.17134	2.6586	2.94648	3.02212
10701598	4.12715	4.8054	4.31291	5.87288	4.62051	4.65309	4.60839	4.61401	3.44295	5.7088	4.62877	4.42918	5.59946	5.21198	4.66873	4.53229	4.67735	4.47845	4.64323	4.68545
10701599	7.43899	7.65304	7.84466	7.76378	7.51707	7.55676	7.45304	7.64137	7.57868	7.95553	7.68862	7.70855	7.98962	7.69792	7.85828	7.78979	7.55912	7.7236	7.62324	7.39684
10701600	4.73455	4.57651	4.73792	4.46818	4.97314	4.78118	4.91402	4.89239	4.90915	4.30915	5.20912	4.67809	4.73486	4.81044	4.62962	4.49571	4.86543	4.88399	4.70522	4.68319
10701601	7.26045	7.07253	7.04236	7.35221	7.35323	6.57051	7.04737	7.29161	7.24387	6.81265	7.30202	7.44626	7.32368	7.30232	6.99617	6.8062	7.35399	7.37155	7.07088	7.09123
10701602	3.29729	3.34997	3.66613	3.26517	3.23797	3.1357	3.34173	3.28521	3.20506	3.22047	3.05047	3.2824	3.36388	3.13895	3.31593	3.29926	3.13348	3.06278	3.60963	3.50396
10701603	4.37544	4.40082	4.62137	4.45542	4.21962	4.14326	4.4042	4.11563	4.54311	4.73691	4.77111	4.37924	4.14495	4.52218	4.59632	4.30298	4.49533	4.0326	4.78101	4.01583
10701604	2.98831	2.82836	2.58938	2.85666	2.83782	2.71944	2.6221	2.81882	2.7363	2.828	2.75058	2.64619	2.68717	2.57406	2.66529	2.74387	2.58292	2.68953	2.8833	2.63328
10701605	10.4127	10.4784	10.4436	10.5268	10.4574	10.3291	10.3235	10.3493	10.3196	10.5324	10.3749	10.384	10.24	10.5739	10.3572	10.2884	10.5886	10.3063	10.2557	10.1462
10701606	4.82834	4.17793	4.28052	4.48196	4.05126	4.4831	3.91078	4.28876	4.34889	4.46553	4.13594	4.5692	4.40552	4.41898	4.47209	4.34578	4.2011	4.14978	4.32073	4.50911
10701607	4.74075	4.67177	4.27295	4.72427	4.94777	4.61039	4.60425	5.33534	4.76513	3.98065	4.98194	5.31706	4.96386	4.9827	4.82388	5.17731	5.16151	4.76623	4.73696	5.06949
10701608	4.66271	4.5142	4.49803	4.0846	4.65711	4.92916	4.56804	4.57124	4.96591	4.26249	4.70883	4.52321	4.3326	4.52416	4.38828	4.33874	4.63718	4.80913	4.7054	4.23336
10701609	3.72994	3.91706	3.71026	3.33161	3.90407	3.39099	3.562	3.64186	3.48713	3.64296	3.75044	3.32896	3.2205	3.85124	3.53301	3.93114	3.60363	3.47246	3.98372	3.57548
10701610	3.93384	4.08845	3.94842	4.09929	4.26371	3.91315	3.94661	4.17726	4.08473	4.07812	4.01407	3.83777	4.08034	4.0011	4.04907	3.93623	3.99212	4.24758	4.31052	3.89099
10701611	7.90063	8.20706	7.16389	7.92744	7.67418	7.89416	7.95186	7.7421	7.4435	7.43635	8.04821	8.41294	8.46261	8.03903	8.2821	8.26553	8.0127	8.43615	8.2364	8.25858
10701612	3.41489	3.00681	2.93234	3.28694	2.87604	3.09984	3.29559	3.05584	2.96111	2.63155	3.24534	3.21068	3.25968	3.33762	3.09734	3.17205	3.27751	2.90009	2.96007	3.06019
10701613	8.09133	7.9821	7.91456	7.93538	7.95351	7.67715	8.03547	7.98411	8.27295	8.37057	8.04352	7.99969	7.51711	7.92296	7.69281	7.89078	8.01971	7.75562	7.73168	7.99538
10701614	3.96239	3.50216	3.55341	3.91419	3.46396	3.63475	3.57788	3.40899	3.99482	3.80255	3.72832	3.92362	3.81158	3.48382	3.40434	3.37726	3.78991	3.6669	3.33377	3.64542
10701615	9.31752	9.34055	9.18349	9.35089	9.27365	9.53765	9.4797	9.28958	9.18493	9.16298	9.33368	9.22925	9.33993	9.32674	9.34793	9.46818	9.19961	9.3303	9.14646	9.44619
10701616	5.827	6.27926	5.50194	6.40678	5.65873	5.69015	5.92388	5.96477	5.48823	5.60869	6.4498	5.78739	5.94815	5.83057	5.89968	5.81874	5.67451	5.81116	5.74263	5.63249
10701617	4.67436	4.76195	4.53461	4.28313	4.71948	4.29248	4.48604	4.4288	4.09769	4.12042	4.67399	4.51285	4.35566	4.51226	4.12094	4.44195	4.55343	4.39252	4.30728	4.3435
10701618	6.66884	6.55106	6.82626	6.58492	6.95248	6.59894	7.0147	6.71709	6.85049	6.45168	6.89121	6.7872	5.90352	6.84311	6.77659	7.02851	6.65624	6.79256	6.74386	6.93627
10701619	4.07642	4.45797	4.05649	4.0747	4.22023	4.47557	3.83299	4.58575	4.29905	4.40149	3.62795	3.8948	4.08641	4.19622	4.09406	3.82363	3.33728	4.17069	3.85432	3.75566
10701620	3.06711	3.06668	3.08978	3.01074	3.10933	3.06193	2.95455	3.04721	3.07649	3.06386	3.05146	3.07418	3.06803	3.04751	2.96307	3.10754	3.14625	3.12358	3.02747	3.10716
10701630	2.7051	2.71666	2.74093	2.62009	2.79242	2.74142	2.71608	2.73466	2.71633	2.68721	2.64146	2.6737	2.89061	2.75957	2.5921	2.66106	2.69388	2.64138	2.71957	2.75467
10701632	3.27663	3.38897	3.24347	3.4753	3.39614	3.2848	3.39367	3.30042	3.31905	3.64696	3.37656	3.2638	3.36804	3.31372	3.28786	3.35126	3.31036	3.39477	3.39703	3.35157
10701636	2.834	2.89503	2.91432	2.91592	2.81113	2.90169	3.01215	2.92924	2.7912	2.89058	2.80681	2.88861	2.80009	2.91833	2.97783	2.86773	2.88399	2.67805	2.77036	2.88055
10701643	2.79991	2.83537	2.6314	2.81371	2.76064	2.73875	2.76551	2.89878	2.70838	2.81022	2.78394	2.71269	2.72956	2.94692	2.82767	2.75982	2.74701	2.85583	2.91642	2.71313
10701648	2.84914	2.88466	2.90561	2.87429	2.89508	2.93577	3.2674	2.96463	2.83998	2.99104	2.84795	2.9602	2.9774	2.90986	2.90584	2.9506	2.81192	2.85643	2.91687	2.97239
10701654	2.99059	2.95378	2.91987	2.94371	3.17432	3.00999	2.88574	3.00036	2.86787	3.06739	3.06458	2.932	3.01638	3.02288	3.06827	2.92962	2.91017	3.02873	3.07926	3.09753
10701663	4.23298	4.88234	4.31406	4.8379	4.17326	4.70379	5.15558	4.79282	4.58429	4.39118	4.77069	4.6812	5.14178	4.80867	4.71868	4.83028	4.75104	4.79279	4.46861	4.90102
10701666	3.34569	3.42342	3.37096	3.61914	3.24445	3.24404	3.41131	3.45638	3.30175	3.57181	3.31566	3.39337	3.38795	3.64218	3.6798	3.48856	3.44731	3.44456	3.62343	3.36287
10701668	3.5638	3.56801	3.47536	3.609	3.4378	3.54523	3.54564	3.62171	3.59382	3.56893	3.46914	3.58891	3.58303	3.5877	3.60553	3.53452	3.60186	3.66985	3.55752	3.5962
10701671	2.95976	3.10814	3.02955	2.95723	3.00612	2.96841	2.87402	2.98033	2.96699	2.85663	3.04945	3.01549	3.00959	2.95034	2.8327	3.0176	3.01304	3.00001	2.97818	2.97696
10701674	3.12231	3.23962	3.16809	3.1495	3.11002	3.15799	3.08311	3.20795	3.1198	3.18951	3.17095	3.17992	3.17444	3.15298	3.11702	3.1344	3.20331	3.19411	3.11079	3.15231
10701679	2.83946	2.82813	2.75951	2.78582	2.81759	2.76016	2.81975	2.83167	2.81424	2.80936	2.79695	2.82125	2.78151	2.8354	2.80937	2.84622	2.79112	2.78059	2.84036	2.86316
10701684	3.84019	3.95208	3.84744	3.45908	3.49571	3.39013	3.67038	3.80029	3.77133	3.59018	3.82591	3.51588	3.54352	3.61085	3.77024	3.84604	3.53631	3.48031	3.61357	3.66495
10701689	6.82961	6.95413	6.84643	6.93634	6.91057	6.88475	6.9132	6.89443	6.7722	6.76551	6.75566	6.81413	6.96826	7.0931	6.88616	6.90191	6.79863	6.91223	6.86063	6.73429
10701691	5.05644	4.98921	5.08844	4.90613	5.17602	5.25789	5.27246	5.18968	5.21349	5.10671	5.21105	4.86068	5.14517	4.76208	4.98606	5.08512	5.06031	5.28864	5.08685	5.05416
10701697	6.44407	6.2954	6.56096	6.25731	6.023	6.30775	5.79409	6.43876	6.5141	5.98937	6.24293	6.18555	6.46332	6.36214	6.3285	6.20022	6.18182	6.19281	6.274	6.18576
10701699	8.29491	8.15519	8.14131	8.34517	8.2814	8.28244	8.20911	7.98745	7.99082	8.2125	8.21988	8.30281	8.24509	8.21124	8.24044	8.14565	8.04813	8.2344	8.15234	8.29933
10701709	7.70958	7.95923	7.69261	7.75476	7.66698	7.85829	7.67235	7.743	7.83249	7.82095	7.86381	7.71836	7.78598	7.72906	7.92391	7.83868	7.74566	7.88289	7.7469	7.89508
10701714	4.18697	4.12008	4.13983	4.1381	4.1178	4.13408	4.1014	4.0948	4.22041	4.16762	4.0588	4.06639	4.13964	4.07131	3.986	4.13498	4.14787	4.08124	4.22198	4.11278
10701717	4.86377	4.92757	5.02405	5.11563	4.92651	5.02765	5.00593	4.86405	4.88557	5.14331	4.93703	4.91698	5.09243	5.18022	5.12417	4.9844	4.947	4.98594	4.98002	5.04275
10701730	3.90044	3.74663	3.97427	3.70786	3.7903	3.95402	3.81104	3.85261	3.9235	3.62627	3.80586	3.97397	3.8932	3.87619	3.69623	3.74524	3.9691	3.84619	3.71256	3.82899
10701732	3.52597	3.50096	3.486	3.42615	3.50403	3.46463	3.52199	3.54795	3.75683	3.38613	3.4378	3.52549	3.49487	3.53012	3.34769	3.42367	3.51946	3.33909	3.47006	3.42178
10701734	6.38768	7.07619	6.40731	7.03984	6.56813	6.90547	6.56174	6.54916	6.11482	6.40839	6.83219	6.80724	7.42374	6.96782	7.10625	6.79179	6.61676	6.93923	6.81791	6.88878
10701748	4.31643	4.26606	4.28617	4.19046	4.16421	4.05856	4.24884	4.14075	4.14315	4.15384	4.11114	4.06908	4.37531	4.1702	4.10046	4.01072	4.17961	4.28247	4.04257	4.03297
10701753	3.34364	3.22734	3.36715	3.19187	3.32254	3.2255	3.24783	3.35863	3.35588	3.28411	3.33321	3.23861	3.40324	3.31374	3.29004	3.22835	3.28515	3.27442	3.34287	3.09677
10701756	6.13739	6.16132	6.16637	6.0712	6.18246	6.14252	6.213	6.12515	6.16329	6.17449	6.14096	6.01241	5.96766	6.19365	6.13747	6.23259	6.13932	6.09401	6.16452	6.18317
10701758	7.604	7.71747	7.61329	7.85161	7.58385	7.69049	7.75785	7.64142	7.61811	7.48948	7.64361	7.67236	7.95072	7.78468	7.65461	7.66393	7.57686	7.6693	7.62361	7.56109
10701788	5.51311	5.63969	5.22993	5.72188	5.24423	5.69223	5.38515	5.30863	5.35983	5.56875	5.63612	5.69079	5.68348	5.7645	5.77344	5.69997	5.77333	5.81235	5.77862	5.71973
10701792	7.59107	8.03582	7.0879	7.81652	7.44958	7.78536	7.08941	7.60394	7.05395	6.9507	7.70616	7.81579	7.89369	7.72643	7.86246	7.69407	7.66161	7.93518	7.82033	7.88207
10701795	4.53191	4.62853	4.57292	4.65906	4.66059	4.69994	4.56435	4.37163	4.56212	4.53203	4.55631	4.45694	4.55953	4.40546	4.5674	4.50779	4.49011	4.50211	4.49108	4.64145
10701797	7.89051	7.19602	7.97554	7.69324	7.90896	7.71255	8.20866	7.50857	8.20396	8.51724	7.50911	7.42535	6.95079	7.07506	7.30798	7.40163	7.47313	7.17011	7.2665	7.21522
10701799	5.15726	5.07251	5.25155	5.10885	5.27404	5.11191	5.20194	5.30249	5.36429	5.23892	5.0602	4.99597	5.13452	5.16559	5.08543	5.06695	5.14721	5.09381	5.11157	5.17905
10701802	6.23912	6.36442	6.35168	6.26832	6.2469	6.28262	6.5136	6.49448	6.63059	6.41233	6.61791	6.44402	6.22197	6.58864	6.20465	6.23053	6.50586	6.1748	6.47572	6.07321
10701814	4.48515	4.44613	4.44968	4.50703	4.58029	4.30798	4.50055	4.39536	4.72973	4.13471	4.67214	4.61068	4.62701	4.43135	4.3301	4.37183	4.45328	4.547	4.13318	4.48404
10701817	5.75441	5.88643	5.69986	5.96226	5.8727	5.86717	6.1809	5.807	5.87232	5.86648	5.80488	5.81022	5.88543	5.84443	5.72389	5.96207	5.71454	5.77582	5.92142	6.01002
10701825	6.82476	6.93181	6.77751	7.07231	6.7794	6.67728	6.87245	6.82156	6.82313	6.85927	6.76177	6.60204	7.01509	6.93031	6.85629	6.95824	6.67457	6.64833	6.88496	6.69842
10701830	9.42683	9.46743	9.39139	9.40466	9.40252	9.33767	9.35403	9.30046	9.33602	9.21394	9.41914	9.41395	9.46855	9.46812	9.41665	9.36304	9.17764	9.37049	9.44158	9.49535
10701839	5.73993	5.37759	5.56785	5.7638	5.7163	5.74612	5.586	5.71685	5.29357	5.26687	5.91855	5.84179	6.34235	5.31217	5.64316	5.41041	5.48007	5.63733	5.48572	5.86174
10701844	2.94656	3.05637	2.94718	3.22975	3.07894	2.96843	2.96819	3.10835	2.98185	3.09052	3.03089	3.09922	3.01042	3.14558	3.09893	3.11163	3.16598	3.00096	3.12942	3.19801
10701846	8.22	8.07304	8.24989	8.26804	8.16263	8.4108	8.32285	8.40525	8.50763	8.26803	8.18222	8.1292	8.06816	7.9269	8.20633	7.99327	8.49522	8.1349	8.15464	8.01478
10701853	3.96583	3.97154	3.91974	3.96902	4.10049	3.92785	3.99688	4.1429	3.95029	3.85768	3.98427	4.02246	3.96984	3.9519	3.80278	4.20926	4.06462	4.03386	3.92433	4.13746
10701862	4.89117	4.93671	5.28433	5.19199	5.07938	5.07793	5.12133	5.12501	5.16489	5.05639	5.21409	5.19213	5.16377	5.19007	5.08472	5.00669	5.31444	4.86275	5.19935	5.06514
10701865	4.7541	4.74399	4.75135	4.71367	4.80801	4.76771	4.66855	5.03723	4.76149	4.69827	4.85205	4.78316	4.80826	4.70147	4.72623	4.52889	4.70439	4.74966	4.76115	4.78521
10701880	8.1963	8.13102	8.18883	8.16039	8.22395	8.12576	8.17136	8.06292	8.08568	7.93611	8.1043	8.14824	8.19826	8.13295	8.22133	8.05822	8.09077	8.18438	8.17412	8.01556
10701902	7.87004	7.806	7.89865	7.79485	7.87923	7.59245	7.68491	7.69504	7.77833	7.86579	7.8403	7.72061	7.74868	7.77132	7.8806	7.91331	7.78464	7.8926	7.69522	7.85322
10701913	7.16366	7.74577	7.15764	7.61791	7.0649	7.33622	6.80588	6.66392	6.69454	6.93705	7.46669	7.47192	7.66812	7.63697	7.5227	7.46591	7.39024	7.406	7.40983	7.59997
10701917	3.4074	3.52204	3.40319	3.55767	3.53692	3.4774	3.6797	3.61535	3.46342	3.6036	3.47726	3.50218	3.69541	3.39416	3.63474	3.48111	3.64355	3.52486	3.31831	3.58858
10701920	4.5108	4.5801	4.57224	4.39825	4.57368	4.53587	4.36021	4.42664	4.49202	4.60546	4.57688	4.46499	4.52848	4.46193	4.61041	4.53466	4.4517	4.35809	4.23958	4.41913
10701922	4.40808	4.4121	4.46116	4.38053	4.39596	4.40624	4.38177	4.3428	4.39525	4.44108	4.42909	4.37793	4.2303	4.29788	4.29403	4.34904	4.54362	4.43575	4.37341	4.44694
10701924	7.44463	7.67831	7.52645	7.6017	7.35019	8.17157	8.1092	7.9496	7.91204	8.46901	7.55662	7.40482	7.56506	7.42691	7.66167	8.06387	8.0902	7.69561	7.5154	7.94314
10701934	3.80941	3.72741	3.86359	3.90183	3.83654	3.80232	3.83001	3.83447	3.88355	3.89746	3.88822	3.87947	3.90063	3.81953	3.85609	3.83735	3.72458	3.83821	3.68475	3.83342
10701940	3.42318	3.4847	3.44934	3.45249	3.52547	3.53276	3.55176	3.65954	3.51872	3.42494	3.42082	3.55321	3.51858	3.5033	3.39837	3.51283	3.56169	3.40485	3.5092	3.52655
10701942	3.71464	3.8726	3.93288	3.79078	3.84877	3.81726	3.85958	3.8272	3.88453	3.82816	3.86832	4.05583	3.94065	3.66776	3.85218	3.86963	3.99337	3.93167	3.86231	3.83697
10701949	6.70426	6.71323	6.90619	6.72264	6.70066	6.65733	6.71759	6.61342	6.71287	6.57685	6.58305	6.71255	6.58784	6.72559	6.67404	6.43266	6.32711	6.55467	6.37599	6.56973
10701968	8.75254	8.79217	8.84746	8.90243	8.77495	8.72151	8.56305	8.64366	8.75249	8.20341	8.78351	8.80899	8.85209	8.87057	8.89805	8.78289	8.74261	8.92727	8.85369	8.55511
10701986	7.74487	7.55794	8.01138	7.53361	7.90297	7.52343	7.62744	7.63185	7.81836	7.42724	7.61908	7.58152	7.55353	7.61674	7.69191	7.59414	7.64806	7.6371	7.56481	7.17379
10701988	4.52433	4.28857	4.47551	4.12855	4.47237	4.5152	4.53872	4.64259	4.43062	4.14649	4.30392	4.61721	4.48506	4.60512	4.37445	4.43979	4.37031	4.33516	4.44667	4.43816
10701990	5.81081	5.90925	5.93536	5.89069	5.81392	5.89461	6.02867	5.75544	5.73259	5.9291	5.81055	5.89399	5.96329	5.90387	6.02109	5.83451	5.88966	5.92283	5.83028	5.84997
10702023	3.39585	3.32533	3.47442	3.48967	3.4744	3.35968	3.35398	3.63914	3.56525	3.44306	3.47401	3.40329	3.54856	3.3765	3.40688	3.49026	3.36261	3.40671	3.26285	3.42367
10702025	8.71831	8.83906	8.85145	8.99039	8.79916	8.81986	8.72396	8.629	8.75286	8.7287	8.7014	8.7925	8.86464	8.94465	8.79076	8.51797	8.64931	8.66834	8.64154	8.62372
10702049	7.76268	8.05382	7.73251	7.8706	7.78462	7.90359	7.99519	7.87091	7.74888	7.71209	7.90238	7.82031	7.81043	7.97299	8.01581	7.92916	7.8695	7.89729	7.86713	7.90966
10702068	3.73611	3.67742	3.75849	3.58334	3.7289	3.58707	3.70733	3.67799	3.76692	3.71574	3.66619	3.59256	3.71263	3.71772	3.58103	3.62517	3.7229	3.56568	3.75703	3.63952
10702076	3.75407	3.73822	3.86031	3.73914	3.82432	3.76712	4.05809	4.05789	3.53892	3.66785	3.90192	3.91549	4.00663	3.74377	3.82058	3.68041	3.78694	3.97907	3.61672	3.85321
10702078	4.42244	4.60409	4.52841	4.16974	4.48764	4.44942	4.72252	4.78479	4.40959	4.4298	4.69347	4.25178	4.59042	4.45113	4.61666	4.50934	4.62634	4.62288	4.41837	4.47141
10702087	5.70743	5.65754	5.90349	5.55039	5.81546	5.72467	5.78392	6.04747	6.00264	5.77656	5.63843	5.65249	5.84901	5.58516	5.45506	5.68971	5.85025	5.53608	5.61442	5.7697
10702089	3.71781	3.67377	3.65362	3.58382	3.62694	3.65601	3.84083	3.69196	3.67131	3.63477	3.6997	3.80856	3.69563	3.692	3.58746	3.7323	3.71884	3.66732	3.61698	3.53011
10702092	4.51666	4.54969	4.6388	4.71658	4.8144	4.65599	4.75937	4.84705	4.84649	4.84303	4.61596	4.66786	4.73411	4.69731	4.48228	4.65813	4.64478	4.74168	4.6132	4.76644
10702096	5.17635	5.16142	5.18073	5.08044	5.11579	5.29238	5.1825	5.32103	5.12283	5.08247	5.07501	5.22445	5.22197	5.16153	5.12453	5.14345	5.20507	5.28258	5.14777	5.21432
10702161	2.86912	2.98127	2.73936	2.93978	2.80534	2.91906	2.95542	3.06533	2.80021	2.87253	2.87625	2.93696	2.7715	2.91106	2.91382	2.96682	2.9115	2.92829	2.82521	2.94365
10702163	9.04767	8.87148	8.9856	8.83615	9.05803	8.87424	9.05868	9.00199	9.08365	9.19755	8.91951	8.85017	8.75703	8.95968	8.64583	8.79846	8.99366	8.82275	8.8255	8.82777
10702165	6.02559	6.13556	6.35747	6.41849	6.19989	6.33587	6.37262	6.29319	6.35219	6.03114	6.09554	6.09797	6.0669	6.20206	6.25912	6.41964	6.38263	6.18267	6.4699	6.05724
10702187	9.71203	9.79473	9.6271	9.7932	9.7338	9.58934	9.45213	9.62246	9.78007	10.1953	9.74085	9.51138	9.64799	9.41389	9.88996	9.81848	9.78185	9.63853	9.67533	9.88312
10702189	6.09654	6.00116	6.28081	5.85591	6.08705	6.05308	6.22849	5.88472	6.31642	5.97055	6.21206	6.29832	6.02077	6.15749	6.08978	5.78683	6.01186	5.98536	5.96363	6.18246
10702192	6.37086	5.70308	6.6745	6.18162	6.29674	6.06316	6.81714	6.15046	6.82221	6.54342	5.79187	5.5931	5.71701	5.66715	5.62685	5.81035	5.61711	5.32603	5.60523	5.79824
10702194	5.81726	5.71961	5.57475	5.44533	5.49772	5.51388	5.69048	5.29859	5.7515	5.39496	5.94512	5.95006	5.71063	5.75281	5.82233	5.50723	5.63642	5.67518	5.77709	6.1171
10702196	10.1295	10.1821	10.1106	10.3976	10.2183	10.1741	10.1404	10.1597	10.0649	10.1828	10.1233	9.99029	10.1882	10.1852	10.1855	10.1721	10.0383	10.1774	10.1008	10.1418
10702199	5.08278	5.16206	5.32587	4.87695	5.28504	5.12041	5.22886	5.21834	5.3069	4.92471	5.11825	5.13636	5.13851	5.12092	5.07704	5.15106	5.14462	4.95823	4.98624	5.08923
10702201	6.25802	6.41191	6.49418	6.54221	6.25096	6.56702	6.31923	6.40615	6.34487	6.24339	6.41651	6.47603	6.40021	6.54236	6.63274	6.32284	6.39135	6.57946	6.51081	6.35386
10702214	6.18211	5.66862	6.10003	6.01667	5.82364	5.42868	5.61991	5.30521	5.63948	5.28293	5.70236	5.76698	5.86046	5.64794	5.78683	5.51582	5.4203	5.5792	5.52762	5.23451
10702224	4.87469	4.94074	4.94724	5.08072	4.66752	4.75573	4.99263	5.05059	4.8549	4.89942	4.72765	4.92491	4.95395	4.92659	4.74848	4.89438	4.8961	4.89843	4.99395	4.91551
10702250	5.04426	5.12212	4.88366	4.90401	4.89511	4.73432	5.10093	5.002	4.67263	4.79267	5.02163	5.02097	5.31078	5.07402	5.29396	5.04838	5.16035	5.2797	5.08704	5.49437
10702276	4.51363	4.4118	4.36563	4.39027	4.48239	4.60545	4.42526	4.55912	4.64182	4.45497	4.45589	4.33251	4.40595	4.30361	4.43217	4.36759	4.40227	4.55252	4.61333	4.58382
10702278	3.62513	3.64383	3.59211	3.49849	3.5586	3.80012	3.65302	3.64781	3.64526	3.64148	3.6152	3.63018	3.60436	3.65217	3.44732	3.56555	3.79335	3.56332	3.53557	3.63689
10702280	3.14891	3.236	3.02815	3.00449	3.13338	3.10076	3.16326	3.11505	3.11154	3.16724	3.14382	3.24178	3.089	3.07928	3.10778	3.17731	3.07694	3.10434	3.18742	3.07893
10702282	3.36456	3.48294	3.42653	3.44772	3.30099	3.30396	3.34076	3.35638	3.38015	3.4444	3.30011	3.39762	3.45802	3.39506	3.26309	3.41412	3.43055	3.42817	3.38817	3.40288
10702284	4.78242	4.81704	4.97216	4.80716	4.78673	4.8178	4.81025	4.88501	4.86956	4.84429	4.80773	4.8529	4.7712	4.72982	4.63906	4.79647	4.72663	5.08577	4.5871	4.64616
10702286	6.84514	6.34015	7.13346	6.50666	6.84005	7.01458	7.29917	6.7288	7.10645	7.45283	6.51957	6.42136	6.36738	6.38715	6.52375	6.46089	6.84204	6.47238	6.50454	6.46869
10702293	6.39458	5.47439	7.05051	6.59204	6.60444	6.32677	7.41041	5.91485	7.15003	7.96197	5.66874	5.87386	5.27502	5.56781	5.29046	5.56954	5.79814	5.36404	5.59669	5.19326
10702295	3.62824	3.71521	3.43419	3.52745	3.4766	3.61524	3.64127	3.74805	3.40256	3.50857	3.63838	3.69431	3.64847	3.70375	3.50953	3.51588	3.62729	3.81233	3.53489	3.63013
10702306	3.95773	3.77355	3.79504	3.67883	3.80914	3.85773	3.83961	3.77011	3.80409	3.76295	3.69681	3.76243	3.79355	3.88272	3.79784	3.71069	3.75595	3.68228	3.49088	3.7503
10702309	8.59511	8.58751	8.63243	8.90426	8.62935	8.75566	8.7292	8.56938	8.76422	8.85225	8.53245	8.43945	9.36031	8.98187	8.68732	8.70634	8.51023	8.707	8.59664	8.77013
10702317	3.09897	3.29151	3.17545	3.09123	3.19945	3.27635	3.08853	3.07623	3.26534	3.19006	3.0468	3.13915	3.04407	3.3502	3.10396	3.32	3.08181	3.12009	3.01365	3.11787
10702320	7.16948	7.39738	7.25887	7.73972	7.29313	7.51332	7.39762	7.36405	7.12662	7.2134	7.51417	7.43812	7.67025	7.65997	7.54211	7.69224	7.53514	7.7148	7.52503	7.5571
10702327	4.6078	4.70207	4.58509	4.60159	4.59105	4.7612	4.63171	4.6882	4.55157	4.71559	4.67298	4.63643	4.7505	4.6634	4.54028	4.61525	4.69907	4.64697	4.50891	4.57343
10702330	9.62776	10.061	9.4871	9.97473	9.62907	9.91301	9.58042	9.78057	9.44055	9.5069	9.90089	9.87694	10.2311	10.0358	9.93102	9.95009	10.0236	10.0556	10.1495	10.1046
10702340	4.63476	4.51654	4.48023	4.90256	4.46988	4.43383	4.57598	4.57664	4.55518	4.55521	4.42491	4.45271	4.87692	4.86991	4.48431	4.57468	4.44742	4.49668	4.62168	4.38036
10702342	6.23338	6.63091	6.4235	6.747	6.50237	6.5218	6.62334	6.50122	6.25389	6.5789	6.62247	6.65458	7.01362	6.59709	6.73014	6.58061	6.5919	6.6371	6.81929	6.45719
10702352	7.483	7.86747	7.47888	7.88563	7.36207	7.44897	7.37471	7.08511	7.23077	6.84382	7.75327	7.72899	7.62744	7.79781	7.74171	7.10864	7.44504	7.62273	7.69947	6.88661
10702361	5.6011	5.52011	5.44923	5.71665	5.78969	5.58065	5.25674	5.80661	5.38124	5.61156	5.7341	5.7971	5.29651	5.53641	5.58187	5.43981	5.45348	5.61833	5.62834	5.50311
10702367	8.13287	8.01212	8.17878	8.07354	8.07344	8.01577	8.06493	8.04227	7.98809	7.96418	8.08161	8.07036	8.25581	8.26604	8.11227	8.07803	7.91952	8.04449	7.94513	8.09924
10702383	7.10489	7.39169	6.94046	7.5473	7.16033	7.28745	7.02464	7.31695	7.0458	6.81101	7.34865	7.46707	7.66249	7.61972	7.64398	7.39118	7.54425	7.54075	7.74751	7.5072
10702389	4.50259	4.68355	4.283	4.90388	4.56708	4.62211	4.37567	4.51449	4.40558	4.57559	4.42547	4.6261	4.56008	4.57731	4.66856	4.56408	4.60288	4.68437	4.48982	4.51584
10702405	7.27293	7.50751	7.22861	7.43473	7.3865	7.1358	7.12585	7.04284	7.08029	6.72057	7.53651	7.48362	7.21985	7.63623	7.73141	7.54074	7.23904	7.38867	7.5551	7.47022
10702408	5.21491	5.27866	5.22968	5.20764	5.11876	5.27904	5.2861	5.42216	5.41853	5.24053	5.32162	5.29823	5.40184	5.26018	5.11418	5.21876	5.2438	5.13608	5.39027	5.43656
10702412	7.3535	7.42393	7.52455	7.73616	7.58133	7.18469	6.87448	6.8427	6.86589	7.30857	7.4502	7.79155	8.04044	7.46047	7.56686	7.41698	7.11305	7.5658	7.64321	6.76219
10702418	3.62322	3.60225	3.66849	3.68865	3.68369	3.58845	3.65743	3.78084	3.67643	3.74013	3.80001	3.63625	3.82121	3.78031	3.58833	3.57885	3.79718	3.68206	3.75261	3.66346
10702424	5.7504	5.73031	5.66038	5.77186	5.73698	5.79077	5.81506	5.72106	5.58934	5.58838	5.67859	5.74923	5.63448	5.81743	5.7328	5.78203	5.68849	5.79353	5.77631	5.87133
10702428	7.58836	7.54422	7.59605	7.71729	7.59495	7.57609	7.60824	7.43081	7.5057	7.86244	7.4921	7.55419	7.42248	7.61972	7.56031	7.52093	7.35288	7.5241	7.571	7.7884
10702430	3.48952	3.6761	3.67981	3.52271	3.66834	3.49934	3.60075	3.65993	3.67027	3.73233	3.60806	3.62759	3.67427	3.54416	3.37776	3.60273	3.5447	3.64274	3.59014	3.57101
10702432	3.45713	3.53068	3.66736	3.43975	3.54091	3.452	3.54149	3.59085	3.57206	3.44387	3.57724	3.50621	3.45812	3.59452	3.53956	3.6149	3.57545	3.52464	3.42127	3.51029
10702439	3.26599	3.45085	3.33995	3.40192	3.46428	3.44717	3.38677	3.42843	3.41877	3.49808	3.41878	3.43207	3.45025	3.3924	3.2739	3.38272	3.30753	3.38764	3.53653	3.38497
10702441	3.90034	3.93102	3.73271	3.68252	3.74592	3.78206	3.91806	3.89731	3.95186	3.82656	3.95268	3.97006	4.036	3.78663	3.78316	3.74588	3.8224	3.95412	3.84647	3.88403
10702446	4.63651	4.82011	4.33503	4.40744	4.3802	4.23867	4.80443	4.51873	4.48912	4.31399	4.99881	4.37501	5.08793	4.42108	4.24127	4.26657	4.35303	5.03547	4.46461	5.09303
10702450	4.67251	4.64785	4.72356	4.41045	4.83446	4.67901	4.87446	4.66149	4.77585	4.76811	4.80971	4.7937	4.65519	4.49165	4.39755	4.77481	4.7079	4.85821	4.74282	4.57346
10702453	6.88292	6.91543	6.81685	6.88621	6.82461	6.94523	7.06768	6.75104	6.96309	6.89434	6.88472	6.83307	6.80664	6.94847	6.88153	6.78731	6.73084	6.91463	6.97725	6.88083
10702467	8.82692	8.86597	8.63394	8.72625	8.70442	8.7369	8.82358	8.557	8.69199	8.56955	8.84741	8.82443	8.60992	8.87661	8.87617	8.72468	8.66279	8.85038	8.88923	8.77713
10702485	7.88534	8.01722	7.598	7.99852	7.77459	8.14526	7.91241	7.87169	7.83109	7.97845	8.11364	8.05119	8.00352	7.91843	8.01759	8.18102	7.94908	8.19842	8.06035	8.26643
10702492	3.81212	3.75294	3.80975	3.76886	3.7894	3.72312	3.84721	3.924	3.81046	3.68906	3.72445	3.74143	3.77256	3.71064	3.66811	3.6686	3.88611	3.76585	3.60184	3.62936
10702505	3.57584	3.67209	3.62458	3.7497	3.60441	3.54685	3.71021	3.57901	3.60951	3.39538	3.58396	3.56432	3.55655	3.45256	3.48682	3.6626	3.5816	3.57461	3.52838	3.70742
10702519	3.45294	3.44284	3.41318	3.65776	3.58956	3.38405	3.36566	3.41711	3.43354	3.56015	3.40543	3.39033	3.45844	3.52767	3.32628	3.428	3.48016	3.39507	3.34538	3.50817
10702535	5.84161	5.98969	5.64352	5.6277	5.71103	5.65257	5.6917	5.79817	5.86986	5.6315	5.67999	5.72058	5.96874	5.57827	5.6995	5.61242	5.71776	5.81545	5.59123	5.70711
10702546	4.6606	4.63616	4.5096	4.45557	4.57764	4.46044	4.74243	4.47665	4.65626	4.39871	4.59102	4.55734	4.52101	4.49618	4.51811	4.44721	4.58441	4.40397	4.60879	4.50457
10702562	4.28068	4.15558	4.19225	4.06255	4.31419	4.0855	4.16549	4.18369	4.15018	4.24677	4.09419	4.13188	4.16821	4.21648	4.05277	4.15548	4.1424	4.0934	4.29779	4.17043
10702579	6.21383	6.31542	6.17445	6.18252	6.36878	6.13586	5.9834	6.75278	6.26773	6.18969	6.44094	6.02489	6.65071	5.90658	6.01501	6.33244	6.61422	6.3919	6.43613	6.38705
10702588	4.23066	4.38291	4.27422	4.50143	4.30265	4.36837	4.27665	4.30908	4.30394	4.37913	4.43383	4.32445	4.43269	4.40706	4.3092	4.36932	4.31812	4.38699	4.3722	4.40594
10702590	3.44202	3.42869	3.34817	3.64249	3.38093	3.40694	3.46597	3.60312	3.40118	3.60913	3.45884	3.35336	3.66964	3.47664	3.37531	3.52952	3.35152	3.485	3.27198	3.45997
10702592	8.99861	8.94473	8.91068	8.99115	8.91533	9.06794	8.98699	8.90048	8.74992	8.70271	9.205	9.07474	8.9099	9.02894	8.90651	9.15097	9.08734	9.13107	9.33331	9.1357
10702596	6.01619	6.16148	6.09607	6.31106	6.06641	6.20162	6.11333	6.02177	6.06983	6.14487	6.20899	6.08528	6.17635	6.18883	6.0904	6.17603	6.10326	6.17288	6.17207	6.20605
10702598	5.00744	5.24018	4.8805	5.31341	4.88228	5.18921	4.7915	4.94398	4.79325	4.54332	5.20033	5.09437	5.05424	5.26998	5.37531	5.58315	5.08138	5.16188	5.35193	5.13062
10702605	4.05467	4.10731	4.15775	4.22849	4.21976	4.22443	4.3403	4.25838	4.02317	4.21342	4.25455	4.19247	4.20154	4.17518	4.23296	4.01593	4.18047	4.21897	4.26297	4.17886
10702611	7.08657	7.10686	7.08311	7.05418	7.13157	6.69397	6.83707	6.7115	6.67405	6.50881	7.06113	6.8881	6.90222	7.13581	7.17258	6.79053	6.84649	6.6758	6.95864	7.10083
10702626	6.7343	6.85957	6.57531	6.68434	6.60244	6.30864	6.24524	6.0625	6.44183	6.25956	6.46931	6.61881	6.55391	6.57835	6.59266	6.09343	6.28307	6.09225	6.4195	5.97703
10702654	3.14753	3.32277	3.1117	3.24928	3.09542	3.04823	3.05926	3.08627	3.057	3.07854	3.07703	3.16748	3.12199	3.16763	3.1129	3.123	3.16873	3.15549	3.03669	2.96634
10702656	5.40012	5.28323	5.36203	5.44164	5.34509	5.43256	5.64071	5.55146	5.45899	5.59695	5.40464	5.10909	5.4373	5.37114	5.14261	5.37986	5.30664	5.21088	5.34383	5.33011
10702660	5.26103	5.1764	5.39156	5.16774	5.18286	5.1414	5.33035	5.30519	5.28165	5.11928	5.1974	5.31414	5.35607	5.2395	5.16559	4.95572	5.19481	5.15056	5.02916	5.08987
10702670	6.28486	6.37135	5.97463	6.62186	6.16373	6.15987	6.0774	6.11249	6.16628	5.98936	6.34307	6.63171	6.54013	6.29167	6.63159	6.31472	6.1927	6.32779	6.33842	6.02501
10702676	4.3647	4.25122	4.19048	4.16004	4.25035	4.34844	4.34977	4.58168	4.28075	4.29695	4.3503	4.25156	4.38641	4.23005	4.30574	4.48937	4.64541	4.37351	4.40843	4.54152
10702689	4.07044	4.17027	4.08157	3.97501	4.1151	4.1172	4.29453	4.23937	4.20881	4.09856	4.16313	4.1457	4.16879	4.05145	4.18652	4.09109	4.15245	4.03573	3.9217	4.00224
10702695	3.95079	4.04309	3.61848	3.96369	3.94165	3.96404	4.40339	4.18958	3.93207	3.96767	3.96532	3.89735	3.68823	3.93374	4.01785	4.1257	4.02598	3.82602	3.93981	3.96541
10702697	6.18566	7.59231	6.02764	7.56462	6.92066	8.4057	8.33134	6.43617	7.53853	6.854	7.75482	7.43148	5.91247	7.60405	7.53883	7.10095	7.56978	7.82795	7.06693	7.86691
10702700	3.51823	3.43167	3.43713	3.54509	3.51428	3.34131	3.52834	3.38753	3.65388	3.40463	3.38201	3.52113	3.48154	3.44263	3.5312	3.42763	3.49411	3.3868	3.54312	3.53631
10702706	3.93467	3.92339	4.25232	4.13022	3.87269	4.07917	4.15831	3.99914	4.08232	4.41732	4.0804	4.34719	3.92402	3.99516	4.20243	4.05741	3.94082	3.88322	3.9859	4.09052
10702714	3.87996	3.97405	4.23709	3.82533	4.14315	4.16997	3.97747	4.08472	4.23315	4.19298	3.94932	3.94491	3.94795	3.71763	3.91377	4.04697	4.0296	4.13871	4.03301	3.88328
10702716	5.48618	6.00948	5.56975	6.65148	6.16865	6.32948	5.96065	5.59747	5.69302	5.93804	6.00542	5.32367	4.59408	5.95148	6.28457	6.03329	6.45529	6.48872	6.05176	6.33453
10702720	3.67986	3.65974	3.72627	3.6474	3.68784	3.75137	3.81032	3.67467	3.57337	3.69389	3.58207	3.63854	3.73818	3.65604	3.55402	3.52951	3.66525	3.66131	3.57421	3.57224
10702722	5.41939	5.45765	5.2916	5.49472	5.31651	5.33356	5.23518	5.29134	5.19871	4.98016	5.28897	5.50626	5.46848	5.39369	5.37744	5.02852	5.13583	5.38076	5.26497	5.05557
10702746	8.12294	8.12158	8.0271	8.07007	8.13731	8.14444	8.15865	8.19558	8.17588	8.04453	8.15001	8.15966	8.19613	8.12874	8.11676	8.10638	8.07127	8.08738	8.05642	8.03789
10702768	7.58613	7.58225	7.65476	7.60545	7.49145	7.64565	7.71271	7.64256	7.87756	7.98924	7.46572	7.50016	7.48557	7.44536	7.48899	7.78585	7.46577	7.77897	7.699	7.73133
10702792	3.51793	3.56679	3.60665	3.16736	3.49766	3.45771	3.43701	3.58672	3.59574	3.51793	3.59637	3.52843	3.43196	3.47882	3.50954	3.57034	3.53734	3.42788	3.48037	3.44074
10702794	8.8304	8.67704	8.85537	8.68281	8.80404	8.59728	8.66409	8.71682	8.69852	8.60159	8.69792	8.69675	8.68286	8.72199	8.78286	8.61777	8.63024	8.63644	8.66476	8.52325
10702815	7.57239	7.55018	7.4748	7.51166	7.45532	7.64262	7.58151	7.54121	7.52448	7.26859	7.59858	7.61337	7.45534	7.61962	7.55963	7.56178	7.54551	7.66297	7.43944	7.51333
10702829	6.53735	6.49294	6.72145	6.39611	6.34049	6.25714	6.34791	6.19291	6.37677	6.17094	6.31373	6.56087	6.07256	6.6459	6.4586	6.21624	6.09196	6.25939	6.30429	6.72992
10702859	8.43434	8.58416	8.38568	8.78996	8.42688	8.67784	8.67876	8.47226	8.33747	8.48755	8.57905	8.50969	8.57236	8.54978	8.57949	8.67808	8.50099	8.63367	8.53263	8.6223
10702863	5.28488	5.24474	5.0069	5.43373	5.25273	4.85245	5.0185	5.28294	4.89242	5.01906	5.01859	4.92624	5.66343	5.24848	5.11359	5.04443	4.918	5.15268	5.12017	5.0268
10702865	9.4926	9.35161	9.46959	9.38079	9.46383	9.33795	9.3914	9.41722	9.43999	9.46049	9.34949	9.4036	9.29022	9.32338	9.37798	9.30473	9.26291	9.36604	9.42172	9.3882
10702880	8.69208	8.61627	8.61966	8.66086	8.69497	8.62936	8.67488	8.53536	8.66922	8.61061	8.59788	8.55787	8.5617	8.64202	8.6034	8.51045	8.42541	8.46269	8.50042	8.57775
10702897	4.18697	4.24571	4.32802	4.19925	4.4254	4.31373	4.32125	4.38769	4.29968	4.18656	4.2438	4.14823	4.42021	4.15171	4.05789	4.27129	4.26188	4.25429	4.11363	4.2877
10702913	4.65261	4.6571	4.83	4.6126	4.60259	4.73013	4.785	4.7903	4.5815	4.61428	4.89691	4.63714	4.62052	4.67258	4.6941	4.93717	4.7547	4.7103	4.56005	4.77754
10702936	8.19337	8.14879	8.25856	8.31041	8.27539	8.16691	8.25645	8.17598	8.23525	8.30523	8.19057	8.17247	8.44676	8.35377	8.22866	8.09939	8.10226	8.21322	8.20567	8.16351
10702945	7.25864	7.27571	7.08384	7.09641	7.03228	6.89239	6.91071	7.02653	6.99369	6.95756	7.20638	7.1888	6.94565	7.07638	7.30009	7.00334	6.73178	7.0918	7.00231	7.50472
10702955	7.10283	7.1216	6.97017	6.90594	6.93707	6.74672	6.78237	6.87729	6.88393	6.79013	7.08488	7.04912	6.84857	6.8766	7.13503	6.96959	6.52118	6.83761	6.86361	7.33706
10702965	6.04354	5.87187	5.92221	5.7546	5.92415	5.81249	6.1415	5.89741	5.93183	5.97063	5.86757	5.948	5.9245	5.95395	5.83031	5.82958	5.99986	5.92763	6.11838	5.81468
10702970	4.1009	4.03506	4.12359	4.04826	4.04758	3.95452	3.96659	4.02988	4.02542	4.09109	3.94288	4.10168	4.0517	4.03913	3.95826	4.06999	3.99135	3.984	4.12675	4.00629
10702991	7.69826	7.85975	7.65083	7.69921	7.65424	7.46966	7.32601	7.34235	7.36407	7.4723	7.64064	7.74416	7.89259	7.69245	7.80705	7.6551	7.46252	7.61573	7.44981	7.39877
10702996	7.20948	7.1723	7.15137	7.30704	7.19973	7.1375	7.12453	6.95916	7.05895	7.00091	7.20724	7.21607	7.09657	7.24973	7.20254	7.18453	7.10424	7.20541	7.19125	6.96089
10703045	4.88717	4.77886	4.63219	4.65829	4.8089	4.71855	4.69168	4.80647	4.83798	5.1075	4.7718	4.74852	4.71551	4.80173	4.60195	4.72874	4.73178	4.77877	4.67643	4.63741
10703059	3.91353	4.04125	4.03473	4.02158	4.0641	3.7843	3.69081	3.9027	3.88814	3.97202	3.93125	3.92023	3.79721	3.89231	3.91638	3.78872	3.87174	4.0535	3.77992	3.89544
10703063	3.6518	3.72162	3.6702	3.48219	3.65829	3.5763	3.64127	3.56007	3.62604	3.54662	3.66611	3.78186	3.72842	3.65061	3.62204	3.66743	3.71019	3.65645	3.61132	3.62028
10703075	7.40097	7.43837	7.24401	7.24977	7.4129	7.56422	7.4969	7.53728	7.64695	7.85831	7.21528	7.11652	7.17038	7.17009	7.21237	7.47271	7.41403	7.44822	7.23888	7.51292
10703102	3.95249	3.83255	3.69572	4.13997	3.70027	3.65	3.76451	3.76647	3.70395	3.77629	3.82501	3.86386	3.80047	3.58878	3.73384	3.74617	3.52258	3.55909	3.38886	3.56632
10703104	5.81499	5.64763	5.78176	5.73945	5.75898	5.84709	6.10355	5.82045	6.04958	6.00914	5.8618	5.77751	6.14533	5.78634	5.66341	5.84479	6.09868	5.74411	5.96585	6.02043
10703111	9.51874	9.50008	9.58158	9.55108	9.5852	9.52055	9.4416	9.59215	9.56581	9.46473	9.46082	9.49219	9.68457	9.66732	9.53482	9.55968	9.52897	9.54153	9.55125	9.56519
10703128	5.78511	5.72227	5.76436	5.94534	5.8392	5.81003	5.987	5.68943	5.81349	6.04059	5.79031	5.73092	5.822	5.84602	5.78472	5.65645	5.76119	5.73652	5.85882	5.78994
10703131	3.74576	3.85035	3.73229	3.53077	3.66297	3.6737	3.69496	3.72806	3.67128	3.61718	3.66167	3.74603	3.72589	3.62254	3.726	3.71959	3.69618	3.69444	3.72364	3.68929
10703133	5.62768	5.37551	5.53112	5.23976	5.52531	5.31929	5.34588	5.4098	5.42738	5.22679	5.45398	5.49048	5.39383	5.36428	5.35056	5.2802	5.47864	5.30219	5.47226	5.37841
10703135	3.46124	3.46946	3.33444	3.38914	3.51635	3.41685	3.37703	3.32119	3.53205	3.32853	3.4386	3.48286	3.45348	3.30356	3.48265	3.43385	3.41662	3.44832	3.67046	3.44245
10703137	6.37595	6.55239	6.64456	6.31455	6.56977	6.44606	6.44667	6.47564	6.2924	6.35786	6.57729	6.32295	6.6219	6.4689	6.38014	6.36173	6.54997	6.33137	6.40091	6.54454
10703139	6.62934	6.44847	6.71403	6.69581	6.66679	7.47619	7.50816	7.28291	7.26061	8.51766	6.58155	6.44671	6.573	6.57639	6.73665	7.50626	7.91578	6.70902	6.67537	7.01978
10703144	8.08592	8.04988	8.13677	8.11441	8.14975	8.04293	7.97908	8.01312	8.05825	8.07256	8.12153	8.05379	7.79051	8.01494	8.04714	8.0343	7.85261	7.98874	7.98125	7.65598
10703169	4.14418	4.07469	4.12169	4.08526	4.07423	4.05162	4.1729	4.24749	4.13368	4.20569	4.18655	4.11568	4.15603	4.20059	3.86869	4.23393	4.07047	4.38795	4.10852	4.16118
10703183	3.56707	3.58413	3.69812	3.50411	3.59353	3.56758	3.57048	3.64062	3.55296	3.40761	3.5651	3.61713	3.56115	3.67019	3.59877	3.58164	3.61096	3.51656	3.49409	3.49651
10703185	4.02233	3.97436	4.16344	3.99218	4.02683	4.02968	4.08719	4.08669	3.90365	3.97159	4.01728	3.90019	4.10539	3.99008	3.97778	3.99345	4.17488	3.9459	3.94111	4.02145
10703187	5.70132	5.78112	5.75822	5.45484	5.60816	5.48355	5.75257	5.6408	5.58368	5.5534	5.58368	5.85264	5.69182	5.63435	5.60326	5.71477	5.64478	5.65864	5.42298	5.73148
10703189	7.66806	7.70337	7.6731	7.71499	7.6064	7.61321	7.58911	7.59074	7.56352	7.44131	7.67347	7.69346	7.75126	7.68807	7.7639	7.63568	7.57679	7.65467	7.63773	7.62351
10703216	4.2091	3.99711	4.00444	3.81137	3.91186	4.11489	3.97703	4.00526	4.11143	3.79529	4.03874	4.05236	3.97487	3.91899	4.11246	3.98015	4.03542	3.98683	3.87305	4.1511
10703222	2.76864	2.70345	2.7581	2.88485	2.69276	2.71951	2.83661	2.77223	2.82896	2.95311	2.77325	2.75081	2.80376	2.88766	2.73472	2.73433	2.64739	2.77051	2.92136	2.77503
10703224	6.35719	5.96959	6.32715	5.95178	6.26937	5.85343	6.14931	5.56379	6.13036	6.39309	6.04844	5.97662	5.56467	5.30175	5.82436	5.89351	6.0538	5.8205	5.55799	5.87448
10703226	3.4661	3.42077	3.62807	3.41605	3.43946	3.24852	3.49037	3.46136	3.44875	3.42317	3.44616	3.35286	3.44174	3.41838	3.37185	3.39262	3.40153	3.45226	3.35597	3.38043
10703233	2.9628	2.91246	2.88869	2.8659	2.92896	2.96291	2.8251	2.9086	2.91107	3.00745	2.85685	2.88002	2.84652	3.0013	2.89589	2.78965	2.88839	2.90905	2.87939	2.88918
10703240	3.24093	3.31856	3.19621	3.25325	3.40528	3.25065	3.28342	3.32724	3.33183	3.24383	3.22693	3.33387	3.25889	3.26653	3.23125	3.32193	3.32747	3.3088	3.2606	3.12973
10703246	2.99145	2.89372	2.78064	3.0787	2.98945	2.89117	2.96519	2.86928	3.07258	2.95742	2.97716	2.92697	2.96437	2.96131	2.94283	2.90603	2.85946	3.00071	2.92952	2.90982
10703254	4.53409	4.40722	4.47462	4.32264	4.49513	4.45465	4.52696	4.53934	4.60831	4.2221	4.36135	4.41078	4.16453	4.48681	4.42565	4.3874	4.4058	4.49773	4.32988	4.34935
10703256	3.63567	3.63331	3.75818	3.61296	3.58181	3.65196	3.61571	3.73331	3.67599	3.64671	3.62933	3.73701	3.68682	3.64137	3.58548	3.64258	3.67412	3.69292	3.67369	3.66495
10703272	2.97859	3.00403	3.12698	2.96483	3.03735	3.09607	3.0227	3.17036	2.93754	2.89026	2.95409	2.99858	3.11356	2.97241	2.98925	3.00989	3.04757	3.089	2.97298	3.05266
10703274	3.21425	3.20938	3.28114	3.24923	3.20754	3.31723	3.25189	3.3534	3.25215	3.17786	3.22169	3.20453	3.3192	3.24251	3.21039	3.20198	3.22719	3.24942	3.22471	3.26255
10703279	3.34513	3.37081	3.38504	3.31112	3.37056	3.40351	3.3779	3.49543	3.58234	3.3321	3.34143	3.36017	3.51246	3.36372	3.30213	3.36117	3.35465	3.44114	3.35997	3.35123
10703283	2.98906	3.02915	3.19694	3.04096	3.0045	3.00756	3.05614	3.20018	3.06816	3.02792	2.9744	2.9872	3.09119	3.02944	3.05795	2.98779	3.03866	3.05868	3.07463	3.04568
10703287	3.2722	3.27609	3.3669	3.36977	3.31062	3.35577	3.44734	3.47614	3.23576	3.23232	3.29592	3.27138	3.384	3.30767	3.22907	3.28363	3.35491	3.32556	3.28117	3.33929
10703289	3.60669	3.63974	3.90516	3.43828	3.70199	3.52241	3.68586	3.83906	3.84102	3.38904	3.65941	3.78927	3.88445	3.57145	3.61239	3.64866	3.67463	4.18155	3.53621	3.5423
10703293	4.41291	4.49902	4.54789	4.41464	4.40716	4.49987	4.46763	4.60614	4.49369	4.43467	4.44678	4.48068	4.56891	4.46903	4.39397	4.43125	4.46449	4.51178	4.46413	4.43493
10703301	4.81978	4.79162	5.00093	4.76187	4.78976	4.80743	4.78931	4.96508	4.98065	4.7636	4.75072	4.85397	4.89496	4.82234	4.71028	4.81277	4.82456	4.76421	4.80283	4.76823
10703308	3.03591	3.02142	3.16805	2.95994	3.01838	3.1383	3.0355	3.21726	3.02526	2.88681	2.93382	2.99665	3.14588	2.98083	3.0219	2.9836	3.03964	3.08773	2.97899	3.08235
10703310	4.65796	4.80306	4.87173	4.63301	4.64592	4.93339	4.72812	4.67304	4.76038	4.56176	4.54822	4.72025	4.94071	4.79136	4.71732	4.58562	4.68856	4.93866	4.73411	4.49975
10703324	6.45586	6.70039	6.51907	6.70295	6.47935	6.53123	6.36751	6.22719	6.03625	6.07218	6.54055	6.454	6.95786	6.70588	6.74866	6.54691	6.48492	6.68541	6.72753	6.53706
10703327	6.58769	6.62138	6.38352	6.62814	6.42831	6.45413	6.40097	6.49952	6.23376	6.12036	6.53258	6.52144	6.48728	6.60989	6.64634	6.61019	6.63683	6.50709	6.66173	6.68088
10703351	7.58684	7.5526	7.79394	7.59145	7.6391	7.46941	7.55816	7.48158	7.68005	7.64492	7.52026	7.59711	7.67172	7.5861	7.60729	7.42448	7.42685	7.48258	7.51378	7.40004
10703364	7.44648	7.63134	7.23535	7.7811	7.38224	7.60485	7.31419	7.52684	7.15244	7.52707	7.45291	7.5497	7.93102	7.55636	7.52294	7.66214	7.48881	7.6918	7.58826	7.60623
10703375	9.51892	9.43567	9.45324	9.55134	9.5224	9.39898	9.34596	9.43996	9.47376	9.54738	9.6139	9.62863	9.22523	9.40757	9.5632	9.51229	9.58704	9.55583	9.60401	9.45518
10703377	5.83441	6.00002	5.79343	5.86056	5.87225	6.06795	5.89966	6.01791	5.81921	5.8479	5.86317	5.85454	6.16843	6.00192	5.9738	5.97979	5.97094	5.89813	5.88352	5.93461
10703398	2.83272	2.80058	2.73226	2.72389	2.77675	2.75904	2.79215	2.79255	2.783	2.86245	2.77124	2.78494	2.78196	2.77744	2.76879	2.67743	2.74093	2.7412	2.8835	2.7375
10703400	5.75071	5.77539	5.77384	5.74064	5.86442	5.5855	5.69162	5.74346	5.83167	5.84309	5.71468	5.57461	5.81416	5.64213	5.74808	5.71266	5.71963	5.71808	5.84774	5.69028
10703403	6.6386	7.1262	6.03024	6.95117	6.62503	6.86649	6.37713	6.6867	6.11887	5.99644	7.00851	7.007	7.09693	7.00118	7.09777	7.03017	6.88623	6.92239	7.04381	7.13286
10703414	9.02527	9.15236	8.88956	9.01406	8.92029	8.77642	8.74957	8.94535	8.55696	8.49554	9.01415	9.0338	9.10133	9.03076	9.30392	9.24439	9.01898	9.33135	9.24006	9.16912
10703420	2.61576	2.77247	2.60858	2.82659	2.69107	2.77369	2.66344	2.7555	2.73537	2.7244	2.71922	2.64001	2.7282	2.79368	2.83189	2.73466	2.7134	2.7051	2.83871	2.69433
10703424	4.39146	4.44191	4.20192	4.60715	4.41578	4.5024	4.38841	4.37536	4.36588	4.34034	4.52492	4.16217	4.2343	4.39182	4.16166	4.36851	4.60446	4.48712	4.29577	4.2089
10703426	6.32541	6.32141	6.45259	6.21812	6.43654	6.31881	6.37601	6.23095	6.49304	6.50035	6.18842	6.10703	5.93778	6.24424	6.18006	6.28647	6.43247	6.24332	6.08888	6.16549
10703428	4.61022	4.4731	5.04803	4.55154	4.82598	4.5989	4.96007	4.60283	4.74935	5.07789	4.45962	4.49585	4.75005	4.39916	4.61625	4.51266	4.25314	4.4653	4.28916	4.24064
10703430	3.8846	3.85263	4.06953	3.65741	3.8192	3.75009	3.86867	3.83672	4.06556	3.78278	3.86055	3.92504	3.99019	3.92599	3.60411	3.95822	3.83656	3.91157	3.58782	3.78393
10703432	6.53003	6.80857	6.59338	6.69598	6.59406	6.65434	6.4897	6.38406	6.04268	6.28371	6.57516	6.83625	7.60032	6.98869	6.68242	6.50442	6.58543	6.78986	6.71952	6.74094
10703434	6.76733	6.67547	6.50491	6.59228	6.80373	6.48072	6.33349	6.33135	6.3519	6.39596	6.63412	6.68544	6.40872	6.7145	6.75707	6.65603	6.54308	6.64361	6.60035	6.60012
10703439	7.62691	7.28183	7.51371	7.38423	7.6453	7.32646	7.30385	7.39287	7.33995	7.57465	7.31269	7.30456	7.51481	7.32552	7.21007	7.26668	7.23372	7.22948	7.23413	7.13424
10703443	3.61439	3.47743	3.52877	3.72091	3.49083	3.61451	3.476	3.54443	3.51239	3.54791	3.51315	3.62341	3.78856	3.56467	3.63515	3.57644	3.41583	3.4877	3.67602	3.52151
10703445	3.07337	3.02495	3.06923	3.12511	3.14086	3.09852	3.17334	3.08848	3.1295	3.14405	3.10775	3.05931	3.23047	3.04966	2.98868	3.07476	2.97485	3.04126	2.96925	3.10509
10703447	2.78946	2.70621	2.80945	2.85333	2.86068	2.80182	2.80259	2.85255	2.85546	2.82538	2.7342	2.84188	2.77736	2.82775	2.73073	2.73829	2.81579	2.81285	2.84926	2.70389
10703455	3.09105	3.18258	3.143	3.07547	3.10443	3.03235	3.11097	3.1255	3.15782	3.074	3.03382	3.04639	3.16529	3.02548	3.04945	3.0399	3.0675	3.06934	3.26357	3.11051
10703457	2.96901	2.92984	3.05621	3.05161	3.0728	2.91608	3.04273	3.02278	3.00448	3.0499	3.03296	3.0001	3.08059	3.0276	2.96924	2.89923	3.06626	3.03486	3.08171	3.01386
10703459	2.84218	2.955	3.03509	2.98141	2.85089	2.91665	2.93121	2.92921	2.90923	2.93294	2.89374	2.913	2.90238	2.91229	2.99145	2.82626	2.89439	2.92957	2.89896	2.91994
10703461	3.13307	3.12581	3.03928	3.33214	3.63193	3.04029	3.08103	3.62317	3.06969	3.12962	3.31698	3.05046	3.36722	3.02025	2.93587	3.04823	3.03505	3.14977	3.28598	3.14507
10703463	2.93775	2.93936	2.89968	2.90323	2.90365	2.87212	2.91019	2.9263	2.92287	3.01791	2.946	2.92992	2.8572	2.94361	2.85362	2.86296	2.95045	2.93527	3.09161	2.83431
10703465	6.66808	6.40526	6.50741	6.48286	6.49093	6.4072	6.587	6.59327	6.80894	6.59566	6.34571	6.46112	6.44817	6.36253	6.43893	6.52985	6.43094	6.39501	6.40665	6.47728
10703467	2.88578	2.88832	2.86066	2.84253	2.84819	2.89319	2.84616	2.95867	2.883	2.92071	2.85407	2.8074	3.00349	2.79103	2.88134	2.82186	2.88378	2.76346	2.87242	2.83593
10703469	2.85151	2.9867	2.82943	2.98484	2.83297	2.83427	2.91663	2.89442	2.82546	2.92991	2.82756	2.80446	2.86937	2.79308	2.82895	2.90567	2.88222	2.88935	2.92911	2.826
10703477	2.95668	3.00679	3.04023	2.95158	3.0601	2.98845	3.04719	3.16447	2.95609	2.94374	2.98512	3.11678	3.21137	3.02108	3.00381	2.99246	2.92574	2.95208	2.84429	3.02168
10703479	10.5279	10.7043	10.4841	10.6394	10.4699	10.641	10.5395	10.489	10.3944	10.4034	10.6859	10.6394	10.5368	10.761	10.6497	10.6363	10.5949	10.6278	10.6653	10.6842
10703495	7.30572	7.34687	7.29004	7.43617	7.32062	7.35871	7.32023	7.28534	7.36824	7.26359	7.29239	7.332	7.52426	7.42951	7.37297	7.34372	7.26072	7.42316	7.36824	7.36345
10703499	2.78983	2.84253	2.84167	3.00019	2.75406	2.83496	2.84967	2.81531	2.74589	2.84679	2.91266	2.80605	2.95352	2.78942	2.73674	2.68579	2.83285	2.87627	2.76444	2.78831
10703501	3.46362	3.55263	3.43119	3.52906	3.38995	3.72694	3.45346	3.49059	3.13415	3.38742	3.69388	3.411	3.57482	3.36273	3.50201	3.80962	3.38025	3.69245	3.71675	3.55259
10703503	3.86575	3.75362	3.84585	3.88814	3.86937	4.02762	3.91489	3.98146	3.78801	3.8225	3.99987	3.80247	4.03087	3.84454	3.91502	3.73667	3.93784	3.88035	3.6305	3.70475
10703505	3.70203	3.73572	3.7402	3.68771	3.74843	3.8424	3.86307	3.84365	3.79067	3.70764	3.67931	3.76485	3.77732	3.74591	3.756	3.76275	3.77994	3.73564	3.84211	3.65138
10703508	7.49645	7.30134	8.09537	7.81687	7.66034	6.76252	6.90223	6.69582	7.07094	7.13209	7.47611	7.59471	7.95353	8.07002	7.82883	7.34235	7.25062	6.97799	6.92993	7.14159
10703510	3.23802	3.09984	3.11447	3.31462	3.20162	3.37104	3.29316	3.20692	3.32819	3.22079	3.19846	3.08498	3.26288	3.05346	3.1883	3.21116	3.45017	3.20893	3.30343	3.18185
10703512	5.30234	5.56513	5.41894	5.75131	5.46101	5.40632	5.35573	5.33072	5.19799	5.36336	5.60722	5.47001	5.82494	5.541	5.68056	5.70895	5.55916	5.66697	5.59014	5.5741
10703564	11.4106	11.3635	11.2846	11.2967	11.3534	11.4284	11.2854	11.3623	11.3137	11.2949	11.4019	11.3856	11.2976	11.369	11.4257	11.4255	11.5223	11.4827	11.3767	11.3958
10703566	4.2487	3.85972	4.55923	4.33515	4.32036	3.91443	4.54932	4.44446	3.7221	4.05928	4.04323	3.85973	5.36037	3.61779	4.15648	4.23965	3.90464	4.36036	4.01927	4.33902
10703568	2.90027	2.71576	2.77226	3.0179	2.98587	2.79829	2.54402	2.75013	2.68673	2.83016	2.70534	2.73499	2.67771	2.78005	2.95813	2.82958	2.88394	2.87181	3.26279	2.75033
10703570	5.01029	5.19893	4.92431	5.01642	5.08828	5.10916	4.87286	5.11122	4.69788	4.71276	5.21819	5.03788	5.25852	5.37771	5.20886	5.01047	5.02595	5.01615	5.04695	5.3128
10703573	2.51049	2.63056	2.57834	2.51104	2.65725	2.6109	2.77246	2.73008	2.57797	2.54612	2.51036	2.59425	2.67259	2.52755	2.61221	2.5342	2.66244	2.55759	2.88078	2.451
10703575	3.0189	2.99634	2.88102	2.8853	2.91965	2.8446	2.85851	2.89888	2.83074	2.8657	3.00571	2.95039	2.91535	3.14336	3.13243	2.96315	2.92038	2.95339	2.8496	3.11419
10703583	5.89395	6.48167	5.73494	6.55561	6.01674	6.41327	6.07818	6.10888	5.49927	5.97702	6.54784	6.3447	6.95891	6.57201	6.72516	6.52574	6.2806	6.62693	6.50796	6.69516
10703589	3.46286	3.5287	3.36477	3.57588	3.68375	3.49912	3.54367	3.63576	3.49348	3.45488	3.40359	3.64078	3.74083	3.57485	3.56179	3.53948	3.39561	3.69575	3.23561	3.53886
10703593	4.81594	4.44236	4.46795	4.39093	4.78655	4.83204	4.70841	4.8112	4.58	4.66016	4.7853	4.81192	5.07047	4.69799	4.23271	4.36152	4.81326	4.7183	4.72173	4.69502
10703599	3.20128	3.1204	3.01587	3.30648	3.09946	3.05759	3.19998	3.08442	3.11487	3.25771	3.05299	3.08257	3.36772	3.19365	3.00845	3.02348	3.14223	3.21009	3.06466	3.11794
10703603	3.42206	3.2109	3.18724	3.20112	3.23096	3.49444	3.23316	3.35741	3.28265	3.20183	3.183	3.17441	3.40493	3.0838	3.09928	3.22559	3.25141	3.32469	3.16291	3.26623
10703614	3.19987	3.34427	3.17249	3.21483	3.23941	3.31036	3.27795	3.3412	3.13698	3.22314	3.21359	3.27817	3.19577	3.16224	3.26994	3.10547	3.25428	3.23089	3.36601	3.27453
10703618	2.90497	2.79622	2.821	2.90793	2.81853	2.83394	2.93534	2.75227	2.94746	2.94674	2.76671	2.86205	2.73325	2.83315	3.00412	2.88724	2.80034	2.81242	2.85632	2.84618
10703626	3.353	3.14052	3.42476	3.48907	3.35654	3.38696	3.79166	3.3936	3.32981	3.39058	3.23929	3.28145	3.35382	3.31107	3.11281	3.28904	3.49905	3.33622	3.54274	3.3371
10703632	2.95712	3.22124	3.01959	3.46442	3.0946	2.89141	3.15806	3.13821	3.16967	2.91272	3.09632	3.01515	3.06027	3.1774	3.06583	2.94151	3.05774	3.0217	2.94763	3.12755
10703638	3.3056	3.80916	3.28648	3.60322	3.32328	3.47485	3.36016	3.31048	3.38008	3.41714	3.50662	3.36775	3.86627	3.58511	3.59737	3.4378	3.46066	3.29846	3.5187	3.57646
10703640	2.71731	2.80807	2.81522	2.86008	2.76536	2.80757	2.81556	2.78501	2.82498	2.76554	2.7293	2.76202	2.82656	2.81061	2.70341	2.75764	2.79787	2.70928	2.77696	2.75601
10703644	2.73627	2.82975	2.80506	2.87018	2.74201	2.82963	2.71447	2.72957	2.78262	2.80809	2.72859	2.71842	2.67033	2.67749	2.78873	2.76731	2.76181	2.79774	2.85001	2.74856
10703648	7.15166	7.46343	7.08035	7.38217	7.23423	7.33815	7.21487	7.23311	6.90556	7.01812	7.40229	7.31776	7.50923	7.51336	7.34227	7.36601	7.24405	7.43562	7.42819	7.49732
10703650	3.24315	3.28166	3.4325	3.04176	3.35982	3.06213	3.19352	3.30046	3.27417	3.10932	3.22294	3.24974	3.35604	3.23059	3.18446	3.09017	3.27581	3.16291	3.26291	3.14289
10703652	3.3941	3.39903	3.37901	3.39927	3.31544	3.4558	3.51075	3.3838	3.42546	3.40784	3.40653	3.3209	3.39482	3.32586	3.41359	3.37574	3.30917	3.4143	3.56667	3.32241
10703654	3.04153	3.12066	3.06122	3.17175	2.97304	2.96703	3.05434	2.98859	3.00283	3.0854	3.03091	3.03548	3.03166	3.02267	3.07081	3.05658	2.99834	3.05979	3.04448	2.99954
10703656	2.79689	2.84022	2.84267	2.88163	2.85504	2.87882	2.90576	2.79561	2.87202	2.89674	2.85735	2.95216	2.90604	2.94215	2.86995	2.90834	2.97471	2.93799	2.82174	2.87098
10703658	3.10176	3.01138	3.08902	3.06714	3.02053	3.00681	3.11806	3.01265	3.02285	3.03457	2.99942	3.10006	3.04098	3.0257	3.01232	3.0924	3.04973	3.04642	3.07205	3.09972
10703660	3.27895	3.39196	3.30318	3.27929	3.31143	3.46158	3.40191	3.39052	3.41511	3.24639	3.32378	3.46097	3.40219	3.26103	3.31638	3.35766	3.38224	3.34004	3.28619	3.22845
10703662	3.07551	3.04367	3.28114	3.35549	2.99164	3.01657	3.1886	3.23803	3.08295	3.23327	2.96132	3.14162	3.11745	3.04896	2.97383	3.24327	3.25738	3.12949	3.18021	3.01884
10703666	3.40449	3.38398	3.61605	3.31578	3.44805	3.48329	3.55433	3.544	3.54116	3.52229	3.43162	3.44653	3.53254	3.36684	3.31361	3.54487	3.62397	3.60667	3.40527	3.63037
10703680	3.75847	3.75391	3.81102	3.77771	3.74824	4.0232	3.88856	3.90589	3.849	3.88063	3.75714	3.71481	3.92671	3.7925	3.69912	3.85155	3.8459	3.8091	3.77979	3.84558
10703706	3.68043	3.5478	3.4426	3.38203	3.60904	3.50266	3.62961	3.64713	3.5043	3.5576	3.53921	3.53434	3.63384	3.52187	3.45156	3.5924	3.56841	3.73409	3.58568	3.66285
10703708	7.98926	8.01779	7.83346	7.78154	7.90776	7.92463	7.77575	7.90247	7.82077	7.87175	7.98658	8.04248	7.93795	7.79206	8.10929	8.25053	7.81485	8.10171	7.857	8.1743
10703710	2.86057	2.85149	3.06868	2.85828	2.92618	2.74513	2.9642	2.81387	2.84164	2.82981	2.85453	2.77206	2.91271	2.79392	2.80274	2.83346	2.79333	2.90741	2.80465	2.91183
10703715	8.47278	8.2786	8.32744	8.28806	8.36023	8.42203	8.36231	8.29796	8.37182	8.48164	8.36051	8.32815	8.05068	8.35174	8.3078	8.221	8.20623	8.12429	8.24907	8.30944
10703723	4.82181	4.86038	4.89757	4.83003	4.92402	4.77086	4.81561	4.79676	4.7459	4.62927	4.86375	4.95784	4.79886	4.93648	4.65914	4.82336	4.98501	4.88916	4.85774	4.88391
10703739	5.00981	4.74909	5.01764	4.94198	4.95382	4.79066	5.07856	4.8229	4.94258	4.93858	4.88993	4.91187	4.91969	4.98142	4.77414	4.8914	5.02497	4.88627	5.04161	4.95668
10703744	7.61398	7.54816	7.61774	7.42748	7.57765	7.42531	7.4198	7.55617	7.61875	7.37672	7.5805	7.5846	7.32074	7.50424	7.51496	7.45265	7.50538	7.40845	7.40387	7.44721
10703751	4.31406	4.49166	4.66081	4.66896	4.50892	4.52411	4.67014	4.79979	4.72355	4.40882	4.52547	4.63799	4.68406	4.54096	4.46736	4.35344	4.54711	4.68443	4.28374	4.68198
10703757	3.52223	3.45718	3.466	3.51248	3.41333	3.4718	3.40352	3.43673	3.46453	3.32709	3.42581	3.41223	3.31053	3.35821	3.4796	3.47597	3.50876	3.47025	3.35235	3.2838
10703764	4.67138	4.52148	4.55184	4.51533	4.56915	4.47379	4.48726	4.4935	4.48537	4.57937	4.51984	4.58254	4.85336	4.5252	4.54798	4.43314	4.54196	4.53816	4.6811	4.61189
10703771	5.23795	4.76874	5.0162	4.64824	5.02872	4.95464	5.50525	5.12622	5.2797	4.73336	4.80032	4.75577	5.01349	4.87904	5.18338	4.77292	5.2233	4.72667	4.72559	4.85925
10703774	5.07941	4.93043	4.94459	5.11186	5.01533	4.95154	4.96948	5.1984	5.1598	5.15812	4.9966	5.03221	5.1327	5.08875	4.95904	5.03232	4.9575	4.906	4.96773	4.96169
10703776	3.68915	3.68635	3.78111	3.65699	3.73562	3.59928	3.76771	3.6947	3.77158	3.66889	3.69419	3.73142	3.73045	3.63066	3.56675	3.55936	3.7958	3.63938	3.78373	3.73416
10703787	3.77598	3.62564	3.56527	3.64278	3.44245	3.70314	3.57033	3.57634	3.56319	3.46571	3.66299	3.71511	3.67285	3.53648	3.43573	3.56392	3.66682	3.45151	3.64446	3.53426
10703800	2.99467	3.01554	3.07552	3.00994	3.02451	3.02377	3.03983	3.03391	3.0709	3.04298	3.07624	3.05105	3.14197	3.01663	2.99893	2.95259	3.08873	2.99015	2.95752	3.07858
10703810	3.03527	3.04979	3.08359	2.97486	3.02631	3.0497	3.09542	3.21006	3.06307	3.00074	3.03288	3.08646	3.13798	3.07469	3.04556	3.06275	3.10586	3.05844	3.13179	3.0639
10703818	6.68508	6.76423	6.36953	6.87241	6.66443	6.7007	6.43687	6.73296	6.3563	6.52413	6.55309	6.66415	6.84982	6.68058	6.85462	6.72102	6.49355	6.66677	6.47274	6.77095
10703820	8.3152	8.61864	8.02602	8.40656	8.27429	8.51953	8.22166	8.3704	7.99485	7.89248	8.4714	8.51621	8.5834	8.59772	8.47969	8.48497	8.38145	8.58626	8.49628	8.6414
10703823	3.95333	4.0593	4.02016	4.07973	4.03707	3.89713	4.03632	4.06444	4.04785	4.12284	4.02402	4.19497	4.1992	4.16679	4.03699	4.17136	4.12473	4.02575	4.13165	3.93499
10703838	10.0473	9.89344	9.87111	9.86469	9.99376	9.81513	9.84254	9.86717	9.9872	9.72752	9.90949	9.8825	9.79825	9.88371	9.93482	9.72163	9.67008	9.69188	9.68034	9.74878
10703850	4.64531	4.73056	4.82025	4.73393	4.65838	4.60028	4.78046	4.70809	4.64521	4.56657	4.661	4.63155	4.8869	4.73584	4.74872	4.71616	4.73444	4.73476	4.44735	4.61926
10703856	4.15576	4.23445	4.27149	4.10223	4.2507	4.29712	4.25434	4.47919	4.22642	4.48468	4.30203	4.16552	4.33445	4.23686	4.14577	4.30612	4.45893	4.1858	4.28965	4.13086
10703858	4.21549	4.02099	4.01751	3.97952	4.2263	4.10712	4.21429	4.2424	4.18702	4.2137	4.20959	3.98381	4.20983	4.11448	4.13592	4.13757	4.28145	4.07326	4.14295	4.0582
10703860	3.93145	3.70593	3.81602	4.03722	3.78917	3.83525	3.80055	3.72951	3.64599	3.82238	3.47764	3.65892	3.98587	3.45347	3.54968	3.60167	3.85305	3.48067	3.42528	3.90845
10703862	3.88209	3.81134	3.79378	3.82901	3.97334	3.70527	3.90295	4.09998	3.88659	3.95671	3.96039	3.83253	4.18603	3.81063	3.81016	3.85521	4.14395	3.99177	4.04703	3.73622
10703864	5.72611	6.13269	5.84258	6.3923	5.88137	5.69115	5.5657	5.75071	5.631	5.30189	5.87639	6.09089	6.2737	6.10521	6.10743	5.87271	5.82803	5.90143	5.87606	5.95709
10703868	4.57361	4.51219	4.31288	4.23807	4.58772	4.51071	4.54506	4.68286	4.70534	4.35856	4.34745	4.61608	4.466	4.53026	4.46736	4.58229	4.45053	4.5445	4.4646	4.49699
10703873	3.30434	3.18103	3.37552	3.19688	3.4989	3.3129	3.49973	3.32478	3.19469	3.44916	3.27801	3.27675	3.44357	3.28472	3.27495	3.29588	3.35001	3.27249	3.32208	3.25095
10703879	4.6001	4.66271	4.72048	4.5578	4.54796	4.63456	4.79537	4.56532	4.62134	4.71471	4.58591	4.65025	4.80672	4.63219	4.7478	4.57388	4.61698	4.64739	4.62862	4.6322
10703883	3.37209	3.45479	3.46664	3.39576	3.38948	3.43952	3.3581	3.51543	3.51302	3.44611	3.34006	3.42831	3.52489	3.43692	3.26007	3.50318	3.42531	3.46193	3.4428	3.45179
10703886	3.17131	3.12687	3.11897	3.15433	3.23433	3.2017	3.1886	3.12829	3.22433	3.16032	3.10034	3.35813	3.15443	3.30634	3.11947	3.12499	3.21423	3.14962	3.18424	3.14733
10703888	2.91537	3.02569	2.94328	2.98197	3.0207	2.97092	3.16888	3.02105	3.13628	3.08733	3.00316	3.01289	2.98199	3.05687	3.02498	2.97063	3.01057	3.01955	2.92882	3.05684
10703890	3.00547	3.00368	3.11486	3.00422	3.13123	3.12499	3.09862	3.03661	3.08374	3.0771	3.0615	3.06728	3.16166	3.06754	3.07434	3.11202	3.15207	3.07537	3.18974	3.08994
10703893	3.5952	3.60001	3.54698	3.37545	3.61015	3.53189	3.60277	3.66763	3.71179	3.39148	3.62568	3.56808	3.72742	3.50975	3.52446	3.58083	3.59792	3.6213	3.42646	3.61831
10703895	2.87009	2.85171	2.89115	2.84288	2.93627	2.85541	2.76323	2.7642	2.83153	2.83996	2.85806	2.77567	2.78143	2.83615	2.83103	2.85189	2.84618	2.85438	2.8511	2.85644
10703902	3.12323	3.15878	3.22806	3.1795	3.17978	3.1151	3.15106	3.14792	3.13485	3.13833	3.13263	3.17083	3.19469	2.99502	3.15138	3.20053	3.14065	3.17596	2.9859	3.07233
10703905	6.33553	6.24626	6.29877	6.59478	6.28576	6.34455	6.3234	6.26677	6.3187	6.89818	6.29568	6.20823	6.28327	6.34667	6.36664	6.29949	6.33001	6.20933	6.29985	6.35939
10703907	4.25574	4.2827	4.29181	4.17662	4.28129	4.2709	4.3343	4.39872	4.35473	4.30723	4.29567	4.30449	4.45221	4.16219	4.14864	4.09824	4.26431	4.19002	4.42527	4.24324
10703910	4.60843	4.63339	4.51174	4.52649	4.48788	4.70059	4.63068	4.77643	4.66108	4.56712	4.45874	4.67661	4.46676	4.57742	4.64048	4.49956	4.53439	4.52798	4.43959	4.61197
10703914	6.39891	6.31017	6.45263	6.16839	6.38268	6.27305	6.42917	6.19282	6.54011	6.29622	6.05051	6.35773	6.20781	6.28006	6.38613	6.28722	6.29669	6.44721	6.41484	6.28715
10703917	5.99742	5.81964	5.82993	5.77148	6.04409	5.77256	6.0762	6.06284	6.11965	6.00577	5.89609	6.02712	5.85646	5.90211	5.83618	5.92612	6.02733	6.08229	5.88387	5.93117
10703922	4.60715	4.39128	4.56592	4.45354	4.63685	4.4872	4.60876	4.5761	4.57972	4.59699	4.61351	4.57596	4.64685	4.60627	4.36619	4.45245	4.67246	4.55389	4.40753	4.3932
10703930	5.9329	5.73854	5.85118	5.82065	5.85967	5.72955	5.90918	5.87484	5.9954	5.97341	5.91129	5.8488	5.74719	5.82349	5.87103	6.0193	5.84594	5.80722	5.61199	5.70169
10703937	8.66786	8.68013	9.02796	8.68693	8.75182	8.71489	8.75099	8.6622	8.88545	9.02342	8.77607	8.86048	8.66138	8.74908	8.78192	8.57849	8.69947	8.68579	8.77582	8.81798
10703945	9.11924	9.0797	9.34177	9.10498	9.21255	8.9723	9.01198	9.10336	9.1386	9.12546	9.04988	9.07063	9.01698	9.12083	9.08098	8.93839	8.91626	8.93386	8.84348	9.09772
10703947	8.56224	8.24633	8.56545	8.41898	8.45473	8.28794	8.4565	8.40304	8.67562	8.76399	8.32103	8.31637	7.89867	8.2407	8.54081	8.29899	8.32173	8.26226	8.40974	8.28144
10703951	7.8705	7.77241	7.69022	7.61359	7.6409	7.76214	7.77984	7.83467	7.90397	7.68511	7.86046	7.90285	7.42119	7.76512	7.73614	7.78455	7.82806	7.76304	7.80167	7.78398
10703953	5.09354	5.04139	5.25261	4.94799	5.10963	5.16923	5.08143	5.20549	5.12235	5.14812	5.05291	5.11342	5.09173	4.97657	4.97008	5.06206	5.15839	5.12681	5.04127	5.16049
10703960	3.42192	3.31398	3.28076	3.2412	3.33438	3.37248	3.3371	3.32112	3.37802	3.33207	3.41271	3.22429	3.38008	3.33619	3.30639	3.41374	3.44385	3.37657	3.27369	3.3262
10703970	5.21319	5.02404	5.32819	5.25182	5.10566	5.16466	5.35081	5.05846	5.34501	5.53888	4.97958	4.79314	5.08942	5.14681	5.08926	5.26338	5.09422	5.06887	4.91456	5.32685
10703975	3.67964	3.50822	3.52365	3.54884	3.54035	3.52802	3.5929	3.66675	3.57205	3.65027	3.44356	3.56223	3.48525	3.49826	3.46582	3.65188	3.7495	3.55551	3.48038	3.49859
10703983	8.23479	8.0494	8.0646	7.88352	7.99776	8.13417	8.01646	8.0666	8.01112	7.73093	8.24134	8.24378	7.79218	8.07387	8.2093	8.13849	8.11112	8.12877	8.18049	8.0225
10703991	9.27371	9.03784	9.33069	9.0492	9.32774	9.04964	9.17507	9.13443	9.27813	9.16249	9.05033	9.10848	8.95817	9.03717	9.07628	9.06436	9.00271	9.02054	9.03391	8.90936
10704014	5.69949	5.31981	5.4773	5.44819	5.44655	5.41146	5.57382	5.4363	5.67566	5.45335	5.45829	5.66221	5.30651	5.40021	5.32144	5.41782	5.46764	5.40948	5.37596	5.26329
10704018	4.33413	4.25664	4.37694	4.24444	4.32273	4.43566	4.35801	4.37008	4.47696	4.25591	4.17553	4.28378	4.28188	4.28884	4.12011	4.30403	4.42834	4.25533	4.13898	4.22392
10704035	9.08703	9.36687	9.04792	9.13933	9.01107	9.152	9.28363	9.05824	9.23838	9.21582	9.1706	9.26873	9.12224	9.03052	9.07391	9.11232	9.17888	9.32791	9.29009	9.21672
10704045	4.29603	4.55911	4.54133	4.58187	4.28888	4.36654	4.75798	4.3426	4.59263	4.50376	4.56696	4.51515	4.42532	4.54171	4.17547	4.66574	4.69669	4.60474	4.82043	4.40513
10704062	3.85763	3.71912	3.83635	3.7897	3.73652	3.90601	3.92458	3.85458	3.85125	3.87898	3.90688	3.85688	3.78971	3.93218	3.67742	3.78717	3.92296	3.8815	3.93949	3.87247
10704071	4.46426	4.47087	4.57937	4.48107	4.66607	4.43455	4.60906	4.45544	4.60496	4.46199	4.47732	4.54246	4.60627	4.53944	4.36679	4.51474	4.5793	4.41427	4.58282	4.52971
10704084	7.23232	7.13008	7.33227	6.98021	7.35977	7.14266	7.16391	7.12063	7.37988	7.30205	7.14906	7.13049	7.10002	7.03754	7.09371	7.11878	7.0552	7.03474	7.03656	6.93093
10704107	6.10392	6.01071	6.04023	6.04734	6.01895	6.06192	6.1696	6.18706	6.2161	6.24184	6.09067	6.27389	6.21245	5.92435	6.15565	6.04506	6.12988	6.27282	6.18915	6.10838
10704115	3.56844	3.52271	4.32384	3.55222	3.87199	3.50662	4.11935	3.89374	3.71723	3.6831	3.9107	4.1137	5.74668	3.40861	3.82198	3.68447	3.75534	3.96399	4.26377	3.79204
10704118	2.99162	2.95819	2.94667	2.94218	2.99915	2.96094	3.02268	3.05158	3.00324	3.01781	2.92376	2.97263	2.91543	2.85441	2.89588	2.98536	2.968	2.91286	2.98283	2.97512
10704120	2.95888	2.91361	2.91356	2.93515	2.81452	2.99316	2.92722	2.89384	2.98688	2.89316	2.88057	2.87288	2.88098	2.90771	2.87859	2.91968	2.93809	2.84314	3.08539	2.79391
10704127	6.16553	5.80801	5.81857	5.74617	6.03308	5.72928	5.91404	6.07614	6.06236	6.19847	5.79314	5.67399	5.79131	5.8363	5.63012	5.94529	5.86029	5.88807	6.09243	5.80326
10704129	6.19689	6.14743	6.15942	6.10463	6.2231	6.20968	6.24612	6.09438	6.17197	6.28167	6.06472	6.17271	6.13146	6.17736	6.10548	6.07996	6.17616	6.25635	5.97789	6.08152
10704133	6.4956	6.62786	6.45453	6.75067	6.6263	6.45658	6.65978	6.62983	6.47891	6.85347	6.5589	6.71813	6.46619	6.87671	6.63415	6.88256	6.95648	7.01469	6.98292	6.50777
10704143	2.52066	2.57053	2.50011	2.54247	2.53859	2.51163	2.53188	2.56248	2.49422	2.56368	2.46771	2.56086	2.53682	2.53563	2.63379	2.53893	2.48744	2.48051	2.64234	2.48441
10704147	3.60832	3.62277	3.5317	3.64372	3.56227	3.77259	3.51373	3.59843	3.60914	3.57244	3.65381	3.67232	3.58371	3.58038	3.66212	3.66184	3.81939	3.66836	3.48847	3.55923
10704153	3.7717	3.78332	3.86349	3.90533	3.89758	3.93647	3.86233	3.7768	4.00236	3.8801	3.93571	3.81432	3.975	4.02556	3.90795	3.72877	3.87588	3.91769	3.94412	3.89383
10704155	2.65893	2.60848	2.68522	2.62872	2.54717	2.59372	2.65815	2.68843	2.60317	2.57753	2.61368	2.64078	2.69962	2.61277	2.62381	2.62316	2.7343	2.649	2.6712	2.66828
10704162	3.09834	3.22323	3.09528	3.23227	3.24652	3.18378	3.17319	3.11802	3.09762	3.20544	3.08911	3.0834	3.16935	3.33041	3.02452	3.09713	3.12241	3.12557	3.08129	3.11502
10704167	2.98394	3.01656	2.8865	2.95807	3.01695	3.00928	3.10299	3.03313	2.94232	3.00161	2.96758	3.07585	2.97894	2.91911	2.8893	2.93107	2.86416	2.96515	3.12871	2.96633
10704169	3.06022	2.98375	3.05232	3.0836	3.04276	2.91201	3.09748	3.06106	3.08976	2.98489	3.00775	3.0567	3.11328	3.04468	3.02261	2.97225	3.13613	3.18581	2.95975	3.0611
10704173	3.02564	2.9235	2.96137	2.96151	3.08706	3.101	3.06105	2.99511	2.95974	2.95486	2.97759	2.95578	3.05668	3.0101	2.96894	2.96493	3.01071	3.00097	2.9335	2.90085
10704180	3.08258	2.96989	3.09852	3.10179	3.11429	3.17331	3.03998	3.07313	2.99435	3.07381	3.09221	2.9796	3.17099	3.1328	3.02487	3.09661	3.14277	3.05753	2.99818	3.15096
10704182	3.79089	3.69566	3.75973	3.64425	3.83814	3.78666	3.63161	3.82946	3.67386	3.45235	3.58727	3.48478	3.66631	3.57716	3.54879	3.56773	3.6097	3.63446	3.46401	3.62027
10704186	3.66885	3.61661	3.53284	3.66622	3.64655	3.58419	3.61406	3.62547	3.63327	3.59464	3.62206	3.57509	3.74842	3.61054	3.57348	3.58373	3.63479	3.62202	3.53077	3.61599
10704188	3.10028	3.25241	3.20401	3.12088	3.21748	3.24178	3.24655	3.29692	3.25041	3.16644	3.13689	3.24579	3.17029	3.0771	3.15118	3.13726	3.16471	3.22679	3.22756	3.19
10704190	2.94529	2.90641	3.17392	2.72752	2.8882	2.92675	2.96803	3.02887	3.02194	2.97873	2.99038	2.88642	3.05229	2.95796	2.92466	2.92805	2.97321	2.96765	2.9351	2.96218
10704192	2.79649	2.861	2.74951	2.84899	2.88518	2.90117	2.86853	2.86514	2.91814	2.89918	2.77633	2.9291	2.84162	2.89264	2.93107	2.84427	2.93357	2.91204	2.94482	2.89621
10704194	3.289	3.22369	3.31938	3.27067	3.40366	3.40648	3.28774	3.43147	3.35347	3.25087	3.27212	3.24681	3.21501	3.26387	3.25404	3.27582	3.31784	3.32175	3.30681	3.30242
10704196	2.75193	2.88567	2.802	2.94161	2.91788	2.82773	2.73032	2.80817	2.80715	2.84649	2.78493	2.74795	2.85787	2.66877	2.80713	2.98472	2.7871	2.84098	2.7531	2.79957
10704198	4.23772	5.06564	4.4428	4.5462	4.30498	4.377	4.33001	4.31301	4.45062	4.72331	4.36104	4.08761	4.52852	4.46661	4.25122	4.39726	4.36742	4.24459	4.18859	4.20617
10704200	5.04849	4.94728	5.10122	4.8147	5.02358	4.9645	4.9954	5.13446	4.95971	4.84201	4.95238	4.87263	5.01927	4.80088	4.83969	4.87654	4.92099	4.86064	4.88169	4.9318
10704202	3.64035	3.70948	3.77994	3.76895	3.83005	3.77462	3.77924	3.81122	3.76628	3.85411	3.67154	3.71791	3.93729	3.85196	3.66443	3.77271	3.75677	3.8127	3.69266	3.70834
10704204	3.74698	3.69225	3.69797	3.69076	3.66394	3.66079	3.83202	3.73813	3.82182	3.62666	3.68995	3.63437	3.87858	3.81333	3.73301	3.81942	3.67198	3.66611	3.62074	3.67177
10704206	5.58459	5.60837	5.6189	5.46855	5.53388	5.41663	5.50538	5.68212	5.44841	5.34116	5.51227	5.62994	5.86848	5.44884	5.83336	5.63529	5.59812	5.60778	5.54116	5.53309
10704215	3.9844	4.30645	4.39483	4.50948	4.0736	4.29903	4.29438	4.23025	4.13927	3.90414	4.31278	4.24146	4.17073	4.25643	4.42018	4.25611	4.37145	4.509	4.17551	4.40458
10704223	6.55347	6.79186	6.7359	6.62559	6.34869	6.60862	6.59309	6.54004	6.51767	6.58037	6.60488	6.68264	6.77094	6.89764	6.81259	6.6109	6.71784	6.54594	6.63484	6.81835
10704234	7.07318	6.96144	6.7744	7.03859	6.94514	6.87605	6.82108	7.1321	6.80074	6.88018	7.05543	7.11655	7.23359	7.02304	7.0376	6.99863	6.93741	7.11408	6.97393	7.08029
10704239	6.79811	6.96755	6.76313	6.71749	6.76035	6.6477	6.76833	6.96129	6.76876	6.802	6.90199	6.90979	6.94131	6.70133	6.95224	6.92352	6.84517	6.96782	6.72782	6.95882
10704242	8.62611	8.66278	8.38756	8.57841	8.51363	8.60449	8.56486	8.64756	8.57389	8.5972	8.62863	8.70821	8.3809	8.53685	8.65208	8.71681	8.85366	8.73538	8.7184	8.61513
10704249	5.41556	5.35568	5.56878	5.23688	5.38594	5.40623	5.58485	5.41643	5.51853	5.4334	5.37887	5.37344	5.51567	5.43068	5.15066	5.38704	5.39315	5.39546	5.40924	5.45734
10704251	6.89975	6.7345	7.0338	6.66124	6.97996	6.75545	6.80262	6.69592	7.09545	6.76838	6.75176	6.83866	6.50224	6.68931	6.85781	6.71053	6.69872	6.56127	6.60817	6.47117
10704266	7.47617	7.44254	7.64127	7.43273	7.51804	7.45415	7.61642	7.36531	7.61763	7.66701	7.47968	7.44308	7.37152	7.37495	7.4294	7.36214	7.284	7.25157	7.42434	7.34744
10704281	6.63585	6.54006	6.5039	6.57032	6.731	6.58743	6.44249	6.35488	6.6687	6.94121	6.64153	6.44504	6.2205	6.57263	6.56402	6.42107	6.45387	6.52798	6.56709	6.44942
10704284	3.75008	3.77618	3.8102	3.74304	3.77385	3.77818	3.94188	4.06047	3.8106	3.69889	3.84019	3.81012	3.69547	3.66233	3.99085	3.77655	3.93716	3.8315	3.78488	3.80639
10704295	4.82298	4.78713	4.83728	4.57754	4.82398	4.8707	4.75918	4.80139	4.78307	4.60566	4.74437	4.79956	4.67711	4.75245	4.71388	4.75996	4.7119	4.7946	4.77117	4.77548
10704297	2.72986	2.71629	2.79597	2.66652	2.73942	2.8355	2.59528	2.65906	2.59653	2.74472	2.67137	2.66943	2.73924	2.9262	2.6843	2.67868	2.65805	2.62666	2.71933	2.67041
10704299	3.44159	3.39734	3.25009	3.3142	3.42723	3.31257	3.39468	3.40653	3.40906	3.29963	3.38443	3.33397	3.39652	3.35842	3.36365	3.3333	3.39308	3.42832	3.36453	3.24883
10704301	2.73531	2.76769	2.89729	2.74816	2.82571	2.80152	2.88144	2.86436	2.80211	2.82062	2.83502	2.80385	2.88798	2.83393	2.7963	2.82418	2.90257	2.82187	2.79798	2.82354
10704303	3.05754	3.02323	3.14408	3.04883	3.05472	3.01471	3.05479	2.98486	3.03828	3.08577	3.01739	3.05383	3.11277	3.03919	2.93521	3.01927	3.03687	3.00746	3.17399	2.98707
10704306	3.12861	3.17837	3.15856	3.20814	3.19992	3.14081	3.16301	3.36785	3.21938	3.14213	3.14158	3.14452	3.14026	3.15691	2.9954	3.09786	3.06069	3.12099	3.1685	3.08341
10704310	3.3552	3.4166	3.41196	3.4504	3.51074	3.49372	3.50641	3.33538	3.36542	3.39837	3.3385	3.21864	3.34091	3.42966	3.33115	3.26733	3.40995	3.33146	3.38662	3.34468
10704312	5.92739	5.72546	6.03236	5.81217	6.03652	5.7683	5.84519	6.03805	5.967	6.07666	5.90418	5.79093	5.94258	5.8935	5.8484	5.66375	5.88144	5.86048	5.76981	5.69981
10704341	3.59648	3.52304	3.61239	3.80097	3.64182	3.61619	3.6093	3.90267	3.52544	3.66474	3.56743	3.53455	3.81163	3.78786	3.64294	3.85645	3.78122	3.73375	3.74891	3.61554
10704356	4.14688	4.0615	4.15905	3.91453	4.28395	4.08256	4.16355	4.34749	4.20323	4.3068	4.23606	4.02528	4.16019	4.11671	4.03733	4.19213	4.17906	4.24434	4.08049	4.21507
10704365	2.92521	2.91141	2.91364	2.91202	2.93961	2.87149	2.82164	2.87317	2.95227	3.03623	2.90973	2.90305	2.93516	2.93079	2.88469	2.84737	2.91271	2.84444	2.90623	2.94784
10704370	8.60104	8.62065	8.53139	8.67221	8.58715	8.6025	8.57519	8.59454	8.54199	8.51902	8.64981	8.69702	8.78862	8.57528	8.67033	8.63106	8.63225	8.7224	8.74277	8.58685
[truncated: 27,215 more rows]
